# Supplementary material for: Fecal source identification using random forest
Source: Microbiome. 2018 Oct 18;6:185. doi: 10.1186/s40168-018-0568-3 (PMC6194674; doi:10.1186/s40168-018-0568-3)
Supplement: Supplementary file 1 — Sample metadata. Sample metadata includes Sample ID of the samples used to create or test the classifiers in the paper, sample origin and collection date. The volume or the weight, as well as the name of the DNA kits used to extract total bacterial DNA are also mentioned. The densities of fecal indicator bacteria and human markers in the freshwater samples are indicated. Short Read Archive and the individual SRR accession number are listed to be used to reference the raw sequence file from NCBI. (XLSX 138 kb) [file 40168_2018_568_MOESM1_ESM.xlsx]

## Sheet: Sheet1
Additional file 1 Sample metadata
Source	ID	Sample ID	Illumina platform used to sequence V6 region	Samples type V6 analysis	Samples type V4V5-V6 comparison analysis	Sampling_date	Sample volume filtered (mL)/weight (g)	E. coli (CFU/100mL)	Enterococci (CFU/100mL)	Human bacteroides (copy number/100mL)	Lachno2 (copy number/100mL)	Lachno3 (copy number/100mL)	DNA extraction performed using	Country, State, City	comments	SRA (V4V5)	SRA (V6)
Cat	PU03	Cat_PU03	Illumina NextSeq	Reference	Reference	2013-11-03	0.2 g						QIAamp DNA Mini Stool kit (QIAGEN, USA)	USA, Wisconsin, Thiensville	Collected from litterbox. Female. Age 12 yrs. Healthy. Diet of dry cat food Wisconsinth ~1 mouse a week	SRP132403	SRP132402
Cat	PU15	Cat_PU15	Illumina NextSeq	Unknown (+ used to generate the artifical assemblage)	Unknown	2013-11-08	0.2 g						QIAamp DNA Mini Stool kit (QIAGEN, USA)	USA, Wisconsin, Milwaukee	Collected fresh from male. Good health. Age 1 yr. Diet of organic, grain-free kibble and wet food	SRP132403	SRP132402
Cat	PU16	Cat_PU16	Illumina NextSeq	Reference	Reference	2013-11-11	0.2 g						QIAamp DNA Mini Stool kit (QIAGEN, USA)	USA, Wisconsin, Milwaukee	Collected fresh from female cat. Healthy, but "chubby". Age 15 yrs. Diet of Science Diet Defying Senior, small amounts of Purina Cat Chow (fed to other pet cat)	SRP132403	SRP132402
Cat	PU18	Cat_PU18	Illumina NextSeq	Reference	-	2013-11-11	0.2 g						QIAamp DNA Mini Stool kit (QIAGEN, USA)	USA, Wisconsin, Milwaukee	Collected fresh from female house cat on home floor. Age 16 yrs	SRP132403	SRP132402
Cat	PU21	Cat_PU21	Illumina NextSeq	Reference	Reference	2013-11-14	0.2 g						QIAamp DNA Mini Stool kit (QIAGEN, USA)	USA, Wisconsin, Milwaukee	Collected fresh from female. Indoor-only cat. Good health. Age 6yrs. Diet of grain-free food	SRP132403	SRP132402
Cat	PU22	Cat_PU22	Illumina NextSeq	Reference	Reference	2013-11-14	0.2 g						QIAamp DNA Mini Stool kit (QIAGEN, USA)	USA, Wisconsin	Collected fresh from female cat. Age 15 yrs. Diabetic, on 3 units insulin daily. Diet of diabetic management Purina	SRP132403	SRP132402
Cat	PU24	Cat_PU24	Illumina NextSeq	Reference	Reference	2013-11-13	0.2 g						QIAamp DNA Mini Stool kit (QIAGEN, USA)	USA, Wisconsin, Milwaukee	Male. Pet cat in good health. Age 11 yrs.	SRP132403	SRP132402
Cat	PU25	Cat_PU25	Illumina NextSeq	Reference	Reference	2013-11-16	0.2 g						QIAamp DNA Mini Stool kit (QIAGEN, USA)	USA, Wisconsin	Collected fresh from indoor male in litterbox. Age 2.5 yrs. Diet of dry/canned food	SRP132403	SRP132402
Cat	PU32	Cat_PU32	Illumina NextSeq	Reference	-	2013-11-25	0.2 g						QIAamp DNA Mini Stool kit (QIAGEN, USA)	Australia	Collected fresh from litterbox.	-	SRP132402
Cat	PU33	Cat_PU33	Illumina NextSeq	Reference	-	2013-11-25	0.2 g						QIAamp DNA Mini Stool kit (QIAGEN, USA)	Australia	Collected fresh from litterbox.	-	SRP132402
Cow - Beef	PU71	Cow - Beef_PU71	Illumina NextSeq	Reference	-	2015-02-18	0.2 g						QIAamp DNA Mini Stool kit (QIAGEN, USA)	USA, Wisconsin	Feed Wisconsinth grain, corn, and molasses; no antibiotics; collected fresh	SRP132403	SRP132402
Cow - Beef	PU72	Cow/Beef_PU72	Illumina NextSeq	Reference	Reference	2015-02-18	0.2 g						QIAamp DNA Mini Stool kit (QIAGEN, USA)	USA, Wisconsin, Franklin Racine	Feed Wisconsinth grain, corn, and molasses; no antibiotics; collected fresh	SRP132403	SRP132402
Cow - Beef	PU73	Cow/Beef_PU73	Illumina NextSeq	Reference	-	2015-02-18	0.2 g						QIAamp DNA Mini Stool kit (QIAGEN, USA)	USA, Wisconsin, Franklin Racine	Feed Wisconsinth grain, corn, and molasses; no antibiotics; collected fresh. Collected in Straw.	-	SRP132402
Cow - Beef	PU74	Cow/Beef_PU74	Illumina NextSeq	Reference	Reference	2015-02-16	0.2 g						QIAamp DNA Mini Stool kit (QIAGEN, USA)	USA, Wisconsin, Brodhead area	Collected from different farms (Under oral tetra-cycline treatment)	SRP132403	SRP132402
Cow - Beef	PU79	Cow/Beef_PU79	Illumina NextSeq	Reference	-	2015-02-16	0.2 g						QIAamp DNA Mini Stool kit (QIAGEN, USA)	USA, Wisconsin, Brodhead area	Farm A	-	SRP132402
Cow - Beef	PU81	Cow/Beef_PU81	Illumina NextSeq	Reference	-	2015-02-18	0.2 g						QIAamp DNA Mini Stool kit (QIAGEN, USA)	USA, Wisconsin, Burlington	6-8 month old animal	-	SRP132402
Cow - Beef	PU82	Cow/Beef_PU82	Illumina NextSeq	Reference	Reference	2015-02-18	0.2 g						QIAamp DNA Mini Stool kit (QIAGEN, USA)	USA, Wisconsin	6-8 month old animal	SRP132403	SRP132402
Cow - Dairy	PU75	Cow/Dairy_PU75	Illumina NextSeq	Unknown (+ used to generate the artifical assemblage)	Unknown	2015-02-16	0.2 g						QIAamp DNA Mini Stool kit (QIAGEN, USA)	USA, Wisconsin, Brodhead area	Farm D	SRP132403	SRP132402
Cow - Dairy	PU76	Cow/Dairy_PU76	Illumina NextSeq	Reference	Reference	2015-02-16	0.2 g						QIAamp DNA Mini Stool kit (QIAGEN, USA)	USA, Wisconsin, Brodhead area	Farm E	SRP132403	SRP132402
Cow - Dairy	PU77	Cow/Dairy_PU77	Illumina NextSeq	Reference	-	2015-02-16	0.2 g						QIAamp DNA Mini Stool kit (QIAGEN, USA)	USA, Wisconsin, Brodhead area	Farm B	-	SRP132402
Cow - Dairy	PU78	Cow/Dairy_PU78	Illumina NextSeq	Reference	-	2015-02-16	0.2 g						QIAamp DNA Mini Stool kit (QIAGEN, USA)	USA, Wisconsin, Brodhead area	Farm C	-	SRP132402
Cow - Dairy	PU80	Cow/Dairy_PU80	Illumina NextSeq	Reference	Reference	2015-02-16	0.2 g						QIAamp DNA Mini Stool kit (QIAGEN, USA)	USA, Wisconsin, Brodhead area	Farm F	SRP132403	SRP132402
Cow - Dairy	PU84	Cow/Dairy_PU84	Illumina NextSeq	Reference	-	2015-02-19	0.2 g						QIAamp DNA Mini Stool kit (QIAGEN, USA)	USA, Wisconsin, Janesville	Collected fresh in barn. Large family farm ~2000 cows	-	SRP132402
Cow - Dairy	PU86	Cow/Dairy_PU86	Illumina NextSeq	Reference	-	2015-02-17	0.2 g						QIAamp DNA Mini Stool kit (QIAGEN, USA)	USA, Wisconsin, Rubicon	Collected fresh. Left outside 2-4 days. Age 6 yrs. Diet corn, protein, alfalfa, corn silage, cottonseed. Mineral bag	-	SRP132402
Cow - Dairy	PU89	Cow/Dairy_PU89	Illumina NextSeq	Reference	-	2015-02-17	0.2 g						QIAamp DNA Mini Stool kit (QIAGEN, USA)	USA, Wisconsin, Rubicon	Collected fresh. Left outside 2-4 days. Age 6 yrs. Diet corn, protein, alfalfa, corn silage, cottonseed. Mineral bag	-	SRP132402
Cow - Dairy	PU90	Cow/Dairy_PU90	Illumina NextSeq	Reference	Reference	2015-02-17	0.2 g						QIAamp DNA Mini Stool kit (QIAGEN, USA)	USA, Wisconsin, Rubicon	Collected fresh. Left outside 2-4 days. Age 2 yrs. Diet corn, protein, alfalfa, corn silage, cottonseed. Mineral bag	SRP132403	SRP132402
Deer	PU11	Deer_PU11	Illumina NextSeq	Unknown (+ used to generate the artifical assemblage)	Unknown	2013-11-04	0.2 g						QIAamp DNA Mini Stool kit (QIAGEN, USA)	USA, Wisconsin	Found in grass, but appeared fresh	SRP132403	SRP132402
Deer	PU46	Deer_PU46	Illumina NextSeq	Reference	-	2013-12-21	0.2 g						QIAamp DNA Mini Stool kit (QIAGEN, USA)	USA, Wisconsin, Ozaukee	Female deer	-	SRP132402
Deer	PU47	Deer_PU47	Illumina NextSeq	Reference	-	2013-12-21	0.2 g						QIAamp DNA Mini Stool kit (QIAGEN, USA)	USA, Wisconsin, Ozaukee	Whitetail female deer	-	SRP132402
Deer	PU54	Deer_PU54	Illumina NextSeq	Reference	Reference	2014-11-22	0.2 g						QIAamp DNA Mini Stool kit (QIAGEN, USA)	USA, Wisconsin, Necadah	Collected in grass	SRP132403	SRP132402
Deer	PU55	Deer_PU55	Illumina NextSeq	Reference	Reference	2014-11-29	0.2 g						QIAamp DNA Mini Stool kit (QIAGEN, USA)	USA, Wisconsin, Hartford	Collected in Pike Lake Forest on a green trail	SRP132403	SRP132402
Deer	PU57	Deer_PU57	Illumina NextSeq	Reference	-	2015-11-15	0.2 g						QIAamp DNA Mini Stool kit (QIAGEN, USA)	USA, Oregon	Samples-preserved in EtOH. Frozen 20 days after sampling	-	SRP132402
Deer	PU58	Deer_PU58	Illumina NextSeq	Reference	-	2015-11-15	0.2 g						QIAamp DNA Mini Stool kit (QIAGEN, USA)	USA, Oregon	Samples-preserved in EtOH. Frozen 20 days after sampling	-	SRP132402
Deer	PU61	Deer_PU61	Illumina NextSeq	Reference	-	2015-11-16	0.2 g						QIAamp DNA Mini Stool kit (QIAGEN, USA)	USA, Oregon	Samples-preserved in EtOH. Frozen 20 days after sampling	-	SRP132402
Deer	PU62	Deer_PU62	Illumina NextSeq	Reference	Reference	2015-11-16	0.2 g						QIAamp DNA Mini Stool kit (QIAGEN, USA)	USA, Oregon	Samples-preserved in EtOH. Frozen 20 days after sampling	SRP132403	SRP132402
Deer	PU64	Deer_PU64	Illumina NextSeq	Reference	-	2015-11-16	0.2 g						QIAamp DNA Mini Stool kit (QIAGEN, USA)	USA, Oregon	Samples-preserved in EtOH. Frozen 20 days after sampling	-	SRP132402
Dog	PU01	Dog_PU01	Illumina NextSeq	Reference	-	2013-11-03	0.2 g						QIAamp DNA Mini Stool kit (QIAGEN, USA)	USA, Wisconsin, Milwaukee	Collected from grass. Female. Age 12 yrs. Healthy. Breed: Bison-Poodle	-	SRP132402
Dog	PU02	Dog_PU02	Illumina NextSeq	Unknown	-	2013-11-03	0.2 g						QIAamp DNA Mini Stool kit (QIAGEN, USA)	USA, Wisconsin, Milwaukee	Collected from grass. Female. Age 8 yrs. Healthy. Breed: Bison	-	SRP132402
Dog	PU04	Dog_PU04	Illumina NextSeq	Unknown	-	2013-11-03	0.2 g						QIAamp DNA Mini Stool kit (QIAGEN, USA)	USA, Wisconsin, Thiensville	Collected fresh from female dog in grass. Healthy. Age 3 yrs. Diet of dry dog food	SRP132403	SRP132402
Dog	PU05	Dog_PU05	Illumina NextSeq	Reference	-	2013-11-05	0.2 g						QIAamp DNA Mini Stool kit (QIAGEN, USA)	USA, Wisconsin	Collected fresh from male dog. Age 8 yrs. Good health. Diet of overweight management Purina	-	SRP132402
Dog	PU06	Dog_PU06	Illumina NextSeq	Reference	Reference	2015-11-05	0.2 g						QIAamp DNA Mini Stool kit (QIAGEN, USA)	USA, Wisconsin, Milwaukee	Collected fresh from female dog. Age 9 yrs. Diet of overweight management Purina	SRP132403	SRP132402
Dog	PU07	Dog_PU07	Illumina NextSeq	Reference	Reference	2013-11-03	0.2 g						QIAamp DNA Mini Stool kit (QIAGEN, USA)	USA, Wisconsin	Collected fresh from female in grass. Age 6 yrs. Diet of Science Diet kibble	SRP132403	SRP132402
Dog	PU08	Dog_PU08	Illumina NextSeq	Reference	Reference	2013-11-03	0.2 g						QIAamp DNA Mini Stool kit (QIAGEN, USA)	USA, Wisconsin, Milwaukee	Collected fresh from male Siberian Husky. Age 2yrs. Good health. Diet of Blue Buffalo Chicken	SRP132403	SRP132402
Dog	PU12	Dog_PU12	Illumina NextSeq	Unknown (+ used to generate the artifical assemblage)	-	2013-11-06	0.2 g						QIAamp DNA Mini Stool kit (QIAGEN, USA)	USA, Wisconsin, Cudahy	Collected from grass. Female. Age 9 1/2 yrs. Diet: dry senior shepherd pit mix	-	SRP132402
Dog	PU13	Dog_PU13	Illumina NextSeq	Reference	Reference	2013-11-06	0.2 g						QIAamp DNA Mini Stool kit (QIAGEN, USA)	USA, Wisconsin, Milwaukee	Collected fresh from female German Shepard. Overweight and healthy. Age 2yrs. Diet of Science Diet Metabolic Kibble	SRP132403	SRP132402
Dog	PU133	Dog_PU133	Illumina NextSeq	Reference	-	2016-10-19	0.2 g						QIAamp DNA Mini Stool kit (QIAGEN, USA)	USA, Wisconsin	Collected fresh in grass. Age 7 yrs. Diet Science diet active longevity food. Medications: cytarabine, phenobarbital, potassium bromide, prednisone. Lab terrier mix	-	SRP132402
Dog	PU134	Dog_PU134	Illumina NextSeq	Reference	-	2016-11-02	0.2 g						QIAamp DNA Mini Stool kit (QIAGEN, USA)	USA, Wisconsin	Collected fresh from male in grass. Health: so-so. Age 15 yrs. Diet Dry food + roasted chicken	-	SRP132402
Dog	PU135	Dog_PU135	Illumina NextSeq	Reference	-	2016-11-04	0.2 g						QIAamp DNA Mini Stool kit (QIAGEN, USA)	USA, Wisconsin	Collected fresh in grass. Healthy. Age 3 yrs. Healthy. Diet Gluten free dry dog food	-	SRP132402
Dog	PU136	Dog_PU136	Illumina NextSeq	Reference	-	2016-11-03	0.2 g						QIAamp DNA Mini Stool kit (QIAGEN, USA)	USA, Wisconsin	Collected fresh. Healthy. Age 8 yrs. Diet Fromm 4-Star pork+applesauce	-	SRP132402
Dog	PU137	Dog_PU137	Illumina NextSeq	Reference	-	2016-11-03	0.2 g						QIAamp DNA Mini Stool kit (QIAGEN, USA)	USA, Wisconsin	Collected fresh in grass.	-	SRP132402
Dog	PU138	Dog_PU138	Illumina NextSeq	Reference	-	2016-11-04	0.2 g						QIAamp DNA Mini Stool kit (QIAGEN, USA)	USA, Wisconsin	Collected fresh from female pet in grass. Healthy. Age 4 yrs.	-	SRP132402
Dog	PU17	Dog_PU17	Illumina NextSeq	Unknown	Unknown	2013-11-11	0.2 g						QIAamp DNA Mini Stool kit (QIAGEN, USA)	USA, Wisconsin, Milwaukee	Collected fresh from female puggle in grass. Age 8 yrs. Good health. Diet of Science Diet Kibble	SRP132403	SRP132402
Dog	PU19	Dog_PU19	Illumina NextSeq	Reference	-	2013-11-11	0.2 g						QIAamp DNA Mini Stool kit (QIAGEN, USA)	USA, Wisconsin, Milwaukee	Collected fresh from male dog. Age 12 yrs. Diet of Blue Buffalo chicken & rice senior	-	SRP132402
Dog	PU20	Dog_PU20	Illumina NextSeq	Reference	Reference	2013-11-14	0.2 g						QIAamp DNA Mini Stool kit (QIAGEN, USA)	USA, Wisconsin, Milwaukee	Collected fresh from female dog in leaves. Healthy. Age 7.5 yrs. Diet of Blue Buffalo chicken & rice senior	SRP132403	SRP132402
Dog	PU23	Dog_PU23	Illumina NextSeq	Reference	Reference	2013-11-09	0.2 g						QIAamp DNA Mini Stool kit (QIAGEN, USA)	USA, Wisconsin, Milwaukee	Collected fresh from male rat terrier mix. Good health. Age 4 yrs. Diet of Iams dog food	SRP132403	SRP132402
Goose	PU126	Goose_PU126	Illumina NextSeq	Unknown	-	2016-04-04	0.2 g						QIAamp DNA Mini Stool kit (QIAGEN, USA)	USA, Wisconsin, Milwaukee	Collected from grass. Single very fresh looking poop.	-	SRP132402
Goose	PU97	Goose_PU97	Illumina NextSeq	Unknown	-	2015-08-11	0.2 g						QIAamp DNA Mini Stool kit (QIAGEN, USA)	USA, Wisconsin, Milwaukee	Mix of 10 samples. Some fresh some older. Collected <24h after rainfall.	-	SRP132402
Harbor	FT10858	Gap_51	Illumina HiSeq	Unknown	-	2011-06-22	200 mL	1600	7700	59848	44347		Fast DNA Spin kit for Soil (MP Biomedicals, USA)	USA, Wisconsin, Milwaukee		-	SRP056973
Harbor	FT11380	Junction_52	Illumina HiSeq	Unknown	-	2011-08-23	400 mL	35	15	611	601		Fast DNA Spin kit for Soil (MP Biomedicals, USA)	USA, Wisconsin, Milwaukee		SRP146269	SRP056973
Harbor	FT11382	Gap_53	Illumina HiSeq	Unknown	-	2011-08-23	400 mL	3	1	Below level of detection	Below level of detection	Below level of detection	Fast DNA Spin kit for Soil (MP Biomedicals, USA)	USA, Wisconsin, Milwaukee		SRP146269	SRP056973
Harbor	FT11582	Junction_54	Illumina HiSeq	Unknown	-	2011-09-28	400 mL	250	120	4501	3215		Fast DNA Spin kit for Soil (MP Biomedicals, USA)	USA, Wisconsin, Milwaukee		-	SRP056973
Harbor	FT11584	Gap_55	Illumina HiSeq	Unknown	-	2011-09-28	400 mL	190	70	2087	715		Fast DNA Spin kit for Soil (MP Biomedicals, USA)	USA, Wisconsin, Milwaukee		-	SRP056973
Lake	FT12054	1_mile	Illumina HiSeq	Unknown	-	2012-06-04	400 mL	0	0				Fast DNA Spin kit for Soil (MP Biomedicals, USA)	USA, Wisconsin, Milwaukee		-	SRP056973
Lake	FT12055	2_miles	Illumina HiSeq	Unknown	-	2012-06-04	400 mL	0	0				Fast DNA Spin kit for Soil (MP Biomedicals, USA)	USA, Wisconsin, Milwaukee		-	SRP056973
Lake	FT12060	DocIn_155	Illumina HiSeq	Unknown	-	2012-06-04	400 mL	0	0				Fast DNA Spin kit for Soil (MP Biomedicals, USA)	USA, Wisconsin, Milwaukee		-	SRP056973
Lake	FT12061	DocMid_156	Illumina HiSeq	Unknown	-	2012-06-04	400 mL	0	0				Fast DNA Spin kit for Soil (MP Biomedicals, USA)	USA, Wisconsin, Milwaukee		-	SRP056973
Lake	FT12062	DocOut_157	Illumina HiSeq	Unknown (+ used to generate the artifical assemblage)	-	2012-06-04	400 mL	0	0				Fast DNA Spin kit for Soil (MP Biomedicals, USA)	USA, Wisconsin, Milwaukee		-	SRP056973
Pig	PU140	Pig_PU140	Illumina NextSeq	Reference	-	Received on 11/4/2016 from H. Allen's lab	0.2 g						QIAamp DNA Mini Stool kit (QIAGEN, USA)	USA, Iowa		-	SRP132402
Pig	PU142	Pig_PU142	Illumina NextSeq	Reference	-	Received on 11/4/2016 from H. Allen's lab	0.2 g						QIAamp DNA Mini Stool kit (QIAGEN, USA)	USA, Iowa		-	SRP132402
Pig	PU143	Pig_PU143	Illumina NextSeq	Reference	-	Received on 11/4/2016 from H. Allen's lab	0.2 g						QIAamp DNA Mini Stool kit (QIAGEN, USA)	USA, Iowa		-	SRP132402
Pig	PU144	Pig_PU144	Illumina NextSeq	Reference	-	Received on 11/4/2016 from H. Allen's lab	0.2 g						QIAamp DNA Mini Stool kit (QIAGEN, USA)	USA, Iowa		-	SRP132402
Pig	PU145	Pig_PU145	Illumina NextSeq	Reference	-	Received on 11/4/2016 from H. Allen's lab	0.2 g						QIAamp DNA Mini Stool kit (QIAGEN, USA)	USA, Iowa		-	SRP132402
Pig	PU148	Pig_PU148	Illumina NextSeq	Reference	-	Received on 11/4/2016 from H. Allen's lab	0.2 g						QIAamp DNA Mini Stool kit (QIAGEN, USA)	USA, Iowa		-	SRP132402
Pig	PU149	Pig_PU149	Illumina NextSeq	Reference	-	Received on 11/4/2016 from H. Allen's lab	0.2 g						QIAamp DNA Mini Stool kit (QIAGEN, USA)	USA, Iowa		-	SRP132402
Pig	PU152	Pig_PU152 (former name Pig27)	Illumina NextSeq	Reference	Reference	Received on 2/11/14 from H. Allen's lab	0.2 g						QIAamp DNA Mini Stool kit (QIAGEN, USA)	USA, Iowa		SRP132403	SRP132402
Pig	PU153	Pig_PU153 (former name Pig28)	Illumina NextSeq	Reference	-	Received on 2/11/14 from H. Allen's lab	0.2 g						QIAamp DNA Mini Stool kit (QIAGEN, USA)	USA, Iowa		-	SRP132402
Pig	PU154	Pig_PU154 (former name Pig30)	Illumina NextSeq	Reference	Reference	Received on 2/11/14 from H. Allen's lab	0.2 g						QIAamp DNA Mini Stool kit (QIAGEN, USA)	USA, Iowa		SRP132403	SRP132402
Pig	PU155	Pig_PU155 (former name Pig187)	Illumina NextSeq	Reference	Reference	Received on 2/11/14 from H. Allen's lab	0.2 g						QIAamp DNA Mini Stool kit (QIAGEN, USA)	USA, Iowa		SRP132403	SRP132402
Pig	PU156	Pig_PU156 (former name Pig188)	Illumina NextSeq	Unknown	-	Received on 2/11/14 from H. Allen's lab	0.2 g						QIAamp DNA Mini Stool kit (QIAGEN, USA)	USA, Iowa		SRP132403	SRP132402
Pig	PU157	Pig_PU157 (former name Pig189)	Illumina NextSeq	Reference	Reference	Received on 2/11/14 from H. Allen's lab	0.2 g						QIAamp DNA Mini Stool kit (QIAGEN, USA)	USA, Iowa		SRP132403	SRP132402
Pig	PU158	Pig_PU158 (former name Pig190)	Illumina NextSeq	Reference	Reference	Received on 2/11/14 from H. Allen's lab	0.2 g						QIAamp DNA Mini Stool kit (QIAGEN, USA)	USA, Iowa		SRP132403	SRP132402
Pig	PU159	Pig_PU159 (former name Pig8409)	Illumina NextSeq	Unknown (+ used to generate the artifical assemblage)	Unknown	Received on 2/11/14 from H. Allen's lab	0.2 g						QIAamp DNA Mini Stool kit (QIAGEN, USA)	USA, Iowa		SRP132403	SRP132402
Pig	PU160	Pig_PU160 (former name Pig8313)	Illumina NextSeq	Reference	Reference	Received on 2/11/14 from H. Allen's lab	0.2 g						QIAamp DNA Mini Stool kit (QIAGEN, USA)	USA, Iowa		SRP132403	SRP132402
Rabbit	PU09	Rabbit_PU09	Illumina NextSeq	Unknown	-	2013-11-06	0.2 g						QIAamp DNA Mini Stool kit (QIAGEN, USA)	USA, Wisconsin, Milwaukee	Male house rabbit. Healthy. Age 1 yrs. Diet: Yogurt bites, cheerios, apple tree sticks, feed corn, funflower seeds, timothy hay, alfalfa hay, rabbit pellets	-	SRP132402
Rabbit	PU26	Rabbit_PU26	Illumina NextSeq	Unknown (+ used to generate the artifical assemblage)	Unknown	2013-11-17	0.2 g						QIAamp DNA Mini Stool kit (QIAGEN, USA)	USA, Wisconsin, Milwaukee	Collected fresh from litterbox. Male house rabbit. Healthy. Age 2 yrs	SRP132403	SRP132402
Rabbit	PU27	Rabbit_PU27	Illumina NextSeq	Unknown	-	2013-11-22	0.2 g						QIAamp DNA Mini Stool kit (QIAGEN, USA)	USA, Wisconsin, Milwaukee	Collected fresh from litterbox. Female house rabbit. Healthy. Age 1 yrs. Diet: Hay pellets, frsh timothy hay, fresh fruit & veggies	-	SRP132402
Raccoon	PU100	Raccoon_PU100	Illumina NextSeq	Unknown	-	?/?/15	0.2 g						QIAamp DNA Mini Stool kit (QIAGEN, USA)	USA, Wisconsin, Milwaukee	Collected from Milwaukee's sewage system	-	SRP132402
Raccoon	PU101	Raccoon_PU101	Illumina NextSeq	Unknown	-	?/?/15	0.2 g						QIAamp DNA Mini Stool kit (QIAGEN, USA)	USA, Wisconsin, Milwaukee	Collected from Milwaukee's sewage system	-	SRP132402
Raccoon	PU102	Raccoon_PU102	Illumina NextSeq	Unknown	-	?/?/15	0.2 g						QIAamp DNA Mini Stool kit (QIAGEN, USA)	USA, Wisconsin, Milwaukee	Collected from Milwaukee's sewage system	-	SRP132402
Raccoon	PU52	Raccoon_PU52	Illumina NextSeq	Unknown	-	2014-11-13	0.2 g						QIAamp DNA Mini Stool kit (QIAGEN, USA)	USA, Wisconsin, Milwaukee	Rural community raccoon	-	SRP132402
River	FT11245	MKE_158	Illumina HiSeq	Unknown	-	2011-07-28	200 mL	2000	4800	939	1010		Fast DNA Spin kit for Soil (MP Biomedicals, USA)	USA, Wisconsin, Milwaukee		-	SRP056973
River	FT11246	MNE_159	Illumina HiSeq	Unknown	-	2011-07-28	200 mL	2600	3000	2558	2859		Fast DNA Spin kit for Soil (MP Biomedicals, USA)	USA, Wisconsin, Milwaukee		-	SRP056973
River	FT11247	KK_160	Illumina HiSeq	Unknown	-	2011-07-28	200 mL	2800	4300	13393	11346		Fast DNA Spin kit for Soil (MP Biomedicals, USA)	USA, Wisconsin, Milwaukee		-	SRP056973
River	FT11694	MKE_162	Illumina HiSeq	Unknown	-	2011-10-14	400 mL	27500	6500	7567	7199		Fast DNA Spin kit for Soil (MP Biomedicals, USA)	USA, Wisconsin, Milwaukee		-	SRP056973
River	FT11695	MNE_163	Illumina HiSeq	Unknown	-	2011-10-14	400 mL	8000	2700	4610	4055		Fast DNA Spin kit for Soil (MP Biomedicals, USA)	USA, Wisconsin, Milwaukee		-	SRP056973
Ruminant	PU70+PU91	Deer_PU70+Cow_PU91	Illumina NextSeq	Unknown	Unknown	2015-01-26	0.2 g						QIAamp DNA Mini Stool kit (QIAGEN, USA)	USA, Wisconsin, Ozaukee (Deer)/Rubicon (Cow)	Deer: Collected in grass/woods. Female - Cow: Collected fresh. Left outside 2-4 days. Age 8 yrs. Diet corn, protein, alfalfa, corn silage, cottonseed. Mineral bag	SRP132403	SRP132402
Sewage	-	Reus_Spain_224	Illumina HiSeq	Unknown	Unknown	2013-09-30	25 mL						Fast DNA Spin kit for Soil (MP Biomedicals, USA)	Spain, Reus		SRP132403	SRP132402
Sewage	FT12527	Boonville_01	Illumina HiSeq	Reference	-	2012-08-01	25 mL						Fast DNA Spin kit for Soil (MP Biomedicals, USA)	USA, Indiana, Boonville	Combined sewer system	-	SRP041262
Sewage	FT12534	Springboro_08	Illumina HiSeq	Reference	-	2012-08-01	25 mL						Fast DNA Spin kit for Soil (MP Biomedicals, USA)	USA, Ohio, Springboro	Separated sewer system	-	SRP041262
Sewage	FT12564	Clintwood_37	Illumina HiSeq	Reference	Reference	2012-08-01	25 mL						Fast DNA Spin kit for Soil (MP Biomedicals, USA)	USA, Virginia, Clintwood	Separated sewer system	SRP047513	SRP041262
Sewage	FT12580	Duncansville_52	Illumina HiSeq	Unknown	Unknown	2012-08-01	25 mL						Fast DNA Spin kit for Soil (MP Biomedicals, USA)	USA, Pennsylvania, Ducansville	Combined sewer system	SRP049107	SRP041262
Sewage	FT12889	Juneau_Douglas_77	Illumina HiSeq	Reference	-	2012-08-01	25 mL						Fast DNA Spin kit for Soil (MP Biomedicals, USA)	USA, Alaska, Juneau	Combined sewer system	SRP049107	SRP041262
Sewage	FT12935	Honouliuli_78	Illumina HiSeq	Reference	Reference	2012-08-01	25 mL						Fast DNA Spin kit for Soil (MP Biomedicals, USA)	USA, Hawaii, Honolulu	Separated sewer system	SRP049107	SRP041262
Sewage	FT12964	Reus_Spain_80	Illumina NextSeq	Unknown (+ used to generate the artifical assemblage)	Unknown	2012-08-01	25 mL						Fast DNA Spin kit for Soil (MP Biomedicals, USA)	Spain, Reus		SRP047513	SRP132402
Sewage	FT13099	RV_Embasa	Illumina HiSeq	Reference	Reference	2012-08-13	50 mL						Fast DNA Spin kit for Soil (MP Biomedicals, USA)	Brazil, Salvador		SRP132403	SRP041262
Sewage	FT13353	Springboro_89	Illumina HiSeq	Reference	-	2013-01-05	25 mL						Fast DNA Spin kit for Soil (MP Biomedicals, USA)	USA, Ohio, Springboro	Separated sewer system	-	SRP132402
Sewage	FT13353	Portland_101	Illumina HiSeq	Reference	Reference	2013-01-05	25 mL						Fast DNA Spin kit for Soil (MP Biomedicals, USA)	USA, Oregon, Portland	Separated sewer system	SRP047513	SRP041262
Sewage	FT13937	Duncansville_161	Illumina HiSeq	Unknown	-	2013-05-01	25 mL						Fast DNA Spin kit for Soil (MP Biomedicals, USA)	USA, Pennsylvania, Ducansville	Combined sewer system	-	SRP041262
Sewage	FT13941	Juneau_Douglas_165	Illumina HiSeq	Reference	-	2013-05-01	25 mL						Fast DNA Spin kit for Soil (MP Biomedicals, USA)	USA, Alaska, Juneau	Combined sewer system	SRP049107	SRP041262
Sewage	FT13967	Boonville_186	Illumina HiSeq	Reference	Reference	2013-05-01	25 mL						Fast DNA Spin kit for Soil (MP Biomedicals, USA)	USA, Indiana, Boonville	Combined sewer system	SRP049107	SRP041262
Sewage	FT13969	Clintwood_188	Illumina HiSeq	Reference	-	2013-05-01	25 mL						Fast DNA Spin kit for Soil (MP Biomedicals, USA)	USA, Virginia, Clintwood	Separated sewer system	-	SRP041262
Sewage	FT13984	Milwaukee_JonesIsland_199	Illumina HiSeq	Unknown	Unknown	2013-05-01	25 mL						Fast DNA Spin kit for Soil (MP Biomedicals, USA)	USA, Wisconsin, Milwaukee	Combined sewer system	SRP049107	SRP041262
Sewage	FT13985	Milwaukee_SouthShore_200	Illumina HiSeq	Unknown	Unknown	2013-05-01	25 mL						Fast DNA Spin kit for Soil (MP Biomedicals, USA)	USA, Wisconsin, Oak Creek	Separated sewer system	SRP049107	SRP041262
Sewage	FT13993	Portland_206	Illumina HiSeq	Reference	-	2013-05-01	25 mL						Fast DNA Spin kit for Soil (MP Biomedicals, USA)	USA, Oregon, Portland	Separated sewer system	-	SRP041262
Sewage	FT13999	Springboro_210	Illumina HiSeq	Reference	Reference	2013-05-01	25 mL						Fast DNA Spin kit for Soil (MP Biomedicals, USA)	USA, Ohio, Springboro	Separated sewer system	SRP049107	SRP041262
Sewage	FT14304	Honouliuli_220	Illumina HiSeq	Reference	-	2013-05-01	25 mL						Fast DNA Spin kit for Soil (MP Biomedicals, USA)	USA, Hawaii, Honolulu	Separated sewer system	-	SRP041262
Stormwater	FT10172	FMRMN53_26	Illumina HiSeq	Unknown	-	2010-10-26	75 mL	Not countable (too many)	81000	Below level of detection	608	Below level of detection	Fast DNA Spin kit for Soil (MP Biomedicals, USA)	USA, Wisconsin, Milwaukee		-	SRP056973
Stormwater	FT10745	FMRMN73_29	Illumina HiSeq	Unknown	-	2011-06-15	200 mL	359000	97000	21526778	28294161	1.97645e+07	Fast DNA Spin kit for Soil (MP Biomedicals, USA)	USA, Wisconsin, Milwaukee		SRP146269	SRP056973
Stormwater	FT10757	FMRMN60_100	Illumina NextSeq	Unknown	-	2011-06-20	200 mL	7000	35000	12385	14985	12338	Fast DNA Spin kit for Soil (MP Biomedicals, USA)	USA, Wisconsin, Milwaukee		-	SRP146244
Stormwater	FT11113	FMRHC33_42	Illumina HiSeq	Unknown	-	2011-07-22	200 mL	74000	65000	10444	Below level of detection	543	Fast DNA Spin kit for Soil (MP Biomedicals, USA)	USA, Wisconsin, Milwaukee		SRP146269	SRP056973
Stormwater	FT11115	FMRHC43_43	Illumina HiSeq	Unknown	-	2011-07-22	100 mL	19000	45000	Below level of detection	Below level of detection		Fast DNA Spin kit for Soil (MP Biomedicals, USA)	USA, Wisconsin, Milwaukee		SRP146269	SRP056973
Stormwater	FT11135	FMRHAC22_38	Illumina HiSeq	Unknown	-	2011-07-22	100 mL	9500	3700	Below level of detection	Below level of detection		Fast DNA Spin kit for Soil (MP Biomedicals, USA)	USA, Wisconsin, Milwaukee		-	SRP056973
Stormwater	FT11940	FMRMN29_108	Illumina NextSeq	Unknown	-	2012-04-16	200 mL	2390	2290	181897	127615	161693	Fast DNA Spin kit for Soil (MP Biomedicals, USA)	USA, Wisconsin, Milwaukee		-	SRP146244
Stormwater	FT5879	FMRMN73_092	Illumina NextSeq	Unknown	-	2008-09-02	200 mL	Not countable (too many)	11400	2532847	9846083	2534332	Fast DNA Spin kit for Soil (MP Biomedicals, USA)	USA, Wisconsin, Milwaukee		-	SRP146244
Stormwater	FT8322	SHC12A_10	Illumina HiSeq	Unknown	-	2009-09-21	200 mL	5500000	3490000	Below level of detection	557	Below level of detection	Fast DNA Spin kit for Soil (MP Biomedicals, USA)	USA, Wisconsin, Milwaukee		-	SRP056973
Stormwater	FT9254	SMN17A_20	Illumina HiSeq	Unknown	-	2010-07-07	200 mL	30000	123000	Below level of detection	2991	Below level of detection	Fast DNA Spin kit for Soil (MP Biomedicals, USA)	USA, Wisconsin, Milwaukee		-	SRP056973
