# Supplementary material for: Fecal source identification using random forest
Source: Microbiome. 2018 Oct 18;6:185. doi: 10.1186/s40168-018-0568-3 (PMC6194674; doi:10.1186/s40168-018-0568-3)
Supplement: Supplementary file 2 — Random forest classifications performed on 37 artificial bacterial assemblages. This file contains (a) the classifications of 37 artificial bacterial assemblages, and (b) the number of sequences associated with the different classifiers. The file lists the sample IDs, the proportions used to generate the in silico artificial bacterial assemblages, the expected and observed fecal source contamination proportions, and the total number of sequences per sample. (XLSX 52 kb) [file 40168_2018_568_MOESM2_ESM.xlsx]

## Sheet: a
Additional file 2a Expected fecal-source contamination proportions within the artificial bacterial assemblages (blue) and the observed proportions (orange) for both Clostridiales and Bacteroidales classifiers.
Set ID	Artificial sample ID		Cat	Dog	Pet	Cow	Deer	Ruminant	Pig	Sewage	Other fecal source	Freshwater	Total number of sequences
		Samples used to generate the assemblages:	Cat_PU15	Dog_PU12		Cow_PU75	Deer_PU11		Pig_PU159	Sewage_ReusSpain_80	Rabbit_PU26	DocOut157
Set 1	1	Defined % to set the assembage				1	1	2		5		93	1240243
		Observed-Clostridiales				6	18	8		54
		Observed-Bacteroidales				16	18	30		66
	2	Defined % to set the assembage				1	1	2		2.5		95.5	1206593		Defined proportions to generate the artifical bacterial assemblages
		Observed-Clostridiales				9	28	10		39					Relative proportion of the sequences matching with the classifiers
		Observed-Bacteroidales				24	26	45		50
	3	Defined % to set the assembage				1	1	2		1		97	1192379
		Observed-Clostridiales				14	41	11		23
		Observed-Bacteroidales				33	37	65		30
	4	Defined % to set the assembage				1	1	2		0.5		97.5	1183026
		Observed-Clostridiales				16	48	12		14
		Observed-Bacteroidales				38	42	77		18b
	5	Defined % to set the assembage				1	1	2		0.1		97.9	1178516
		Observed-Clostridiales				19	56	13		5c
		Observed-Bacteroidales				43	48	89
	6	Defined % to set the assembage				1	1	2		0.01		97.99	1178671
		Observed-Clostridiales				19	58	13
		Observed-Bacteroidales				44	50	92
Set 2	7	Defined % to set the assembage	0.5		0.5							99.5	1165298
		Observed-Clostridiales	49
		Observed-Bacteroidales
	8	Defined % to set the assembage		0.5	0.5							99.5	1163280
		Observed-Clostridiales
		Observed-Bacteroidales		57	8
	9	Defined % to set the assembage				0.5		0.5				99.5	1162101
		Observed-Clostridiales				41		10
		Observed-Bacteroidales				77		81
	10	Defined % to set the assembage					0.5	0.5				99.5	1162319
		Observed-Clostridiales					72	13
		Observed-Bacteroidales					83	76
	11	Defined % to set the assembage							0.5			99.5	1165445
		Observed-Clostridiales
		Observed-Bacteroidales							84
	12	Defined % to set the assembage								0.5		99.5	1161410
		Observed-Clostridiales								73
		Observed-Bacteroidales								90b
	13	Defined % to set the assembage									0.5	99.5	1162741
		Observed-Clostridiales
		Observed-Bacteroidales
Set 3	14	Defined % to set the assembage	2.5	2.5	5	5	5	10	5	5	5	70	1633134
		Observed-Clostridiales	9			10	31	9	11	16
		Observed-Bacteroidales		11	1	20	22	49	17	26
	15	Defined % to set the assembage	10	10	20	20	20	40	20	20			1868772
		Observed-Clostridiales	9			11	32	10	9	16
		Observed-Bacteroidales		12	1	21	24	54	18	20
	16	Defined % to set the assembage	19	19	38	19	19	38	19	5			1965929
		Observed-Clostridiales	18			12	35	11	10	5c
		Observed-Bacteroidales		21	1	19	21	65	20	6
Set 4	17	Defined % to set the assembage	1		1							99	1170224
		Observed-Clostridiales	63
		Observed-Bacteroidales
	18	Defined % to set the assembage		1	1							99	1168134
		Observed-Clostridiales
		Observed-Bacteroidales		60	16
	19	Defined % to set the assembage				1		1				99	1166549
		Observed-Clostridiales				51		11
		Observed-Bacteroidales				85		88
	20	Defined % to set the assembage					1	1				99	1166819
		Observed-Clostridiales					81	14
		Observed-Bacteroidales					91	86
	21	Defined % to set the assembage							1			99	1169894
		Observed-Clostridiales							42
		Observed-Bacteroidales							90
	22	Defined % to set the assembage								1		99	1170796
		Observed-Clostridiales								82
		Observed-Bacteroidales								94
	23	Defined % to set the assembage									1	99	1167391
		Observed-Clostridiales
		Observed-Bacteroidales
Set 5	24	Defined % to set the assembage	0.1		0.1							99.9	1160477
		Observed-Clostridiales
		Observed-Bacteroidales
	25	Defined % to set the assembage		0.1	0.1							99.9	1158542
		Observed-Clostridiales
		Observed-Bacteroidales
	26	Defined % to set the assembage				0.1		0.1				99.9	1157688
		Observed-Clostridiales						6
		Observed-Bacteroidales				44		49
	27	Defined % to set the assembage					0.1	0.1				99.9	1157903
		Observed-Clostridiales
		Observed-Bacteroidales					49b	38
	28	Defined % to set the assembage							0.1			99.9	1161033
		Observed-Clostridiales
		Observed-Bacteroidales							60c
	29	Defined % to set the assembage								0.1		99.9	1156909
		Observed-Clostridiales								50c
		Observed-Bacteroidales
	30	Defined % to set the assembage									0.1	99.9	1158195
		Observed-Clostridiales
		Observed-Bacteroidales
Set 6	31	Defined % to set the assembage	0.01		0.01							99.99	1160497
		Observed-Clostridiales
		Observed-Bacteroidales
	32	Defined % to set the assembage		0.01	0.01							99.99	1158593
		Observed-Clostridiales
		Observed-Bacteroidales
	33	Defined % to set the assembage				0.01		0.01				99.99	1157848
		Observed-Clostridiales
		Observed-Bacteroidales
	34	Defined % to set the assembage					0.01	0.01				99.99	1158101
		Observed-Clostridiales
		Observed-Bacteroidales
	35	Defined % to set the assembage							0.01			99.99	1156405
		Observed-Clostridiales
		Observed-Bacteroidales
	36	Defined % to set the assembage								0.01		99.99	1157074
		Observed-Clostridiales
		Observed-Bacteroidales
	37	Defined % to set the assembage									0.01	99.99	1158282
		Observed-Clostridiales
		Observed-Bacteroidales
bPredictions aggregating between 45 and 50% of total number of trees voting for the specific class. cPredictions aggregating between 40 and 45% of total number of trees voting for the specific class. When not specified means that the prediction aggregating more than 50% of total number of trees voting for the specific class.

## Sheet: b
Additional file 2b Expected fecal-source contamination proportions within the artificial bacterial assemblages (blue) and the number of sequences matching the classifiers for both Clostridiales and Bacteroidales classifiers (yellow) within the artificial bacterial assemblages.
Set ID	Artificial sample ID		Cat	Dog	Pet	Cow	Deer	Ruminant	Pig	Sewage	Total number of sequences
		Samples used to generate the assemblages:	Cat_PU15	Dog_PU12		Cow_PU75	Deer_PU11		Pig_PU159	Sewage_ReusSpain_80
Set 1	1	Defined % to set the assembage				1	1	2		5	1240243			Defined proportions to generate the artifical bacterial assemblages
		#Sequences matching Clostridiales	43	251	4423	305	909	651	85	3407				Number of sequences matching the classifiers
		#Sequences matching Bacteroidales	72	23	0	1319	1545	2375	98	5495
	2	Defined % to set the assembage				1	1	2		2.5	1206593
		#Sequences matching Clostridiales	27	210	4155	296	888	625	83	1688
		#Sequences matching Bacteroidales	36	12	0	1281	1495	2313	97	2706
	3	Defined % to set the assembage				1	1	2		1	1192379
		#Sequences matching Clostridiales	16	187	4038	295	871	618	83	695
		#Sequences matching Bacteroidales	14	5	0	1266	1481	2293	97	1121
	4	Defined % to set the assembage				1	1	2		0.5	1183026
		#Sequences matching Clostridiales	12	180	3992	293	875	613	83	370
		#Sequences matching Bacteroidales	8	3	0	1251	1470	2272	96	582
	5	Defined % to set the assembage				1	1	2		0.1	1178516
		#Sequences matching Clostridiales	10	173	3940	289	867	612	82	117
		#Sequences matching Bacteroidales	2	1	0	1247	1460	2252	96	180
	6	Defined % to set the assembage				1	1	2		0.01	1178671
		#Sequences matching Clostridiales	10	174	3937	285	863	604	83	62
		#Sequences matching Bacteroidales	1	1	0	1247	1463	2260	95	91
Set 2	7	Defined % to set the assembage	0.5		0.5						1165298
		#Sequences matching Clostridiales	146	42	148	0	0	11	50	61
		#Sequences matching Bacteroidales	313	1	4	5	1	0	53	84
	8	Defined % to set the assembage		0.5	0.5						1163280
		#Sequences matching Clostridiales	56	39	171	0	0	9	50	61
		#Sequences matching Bacteroidales	413	725	12	5	1	0	53	84
	9	Defined % to set the assembage				0.5		0.5			1162101
		#Sequences matching Clostridiales	2	71	1011	139	1	119	64	61
		#Sequences matching Bacteroidales	1	1	0	620	29	680	75	84
	10	Defined % to set the assembage					0.5	0.5			1162319
		#Sequences matching Clostridiales	1	48	1112	3	424	181	52	61
		#Sequences matching Bacteroidales	1	1	0	5	684	431	53	84
	11	Defined % to set the assembage							0.5		1165445
		#Sequences matching Clostridiales	5	93	655	0	0	0	204	61
		#Sequences matching Bacteroidales	1	1	3	9	3	0	474	84
	12	Defined % to set the assembage								0.5	1161410
		#Sequences matching Clostridiales	2	29	147	0	0	1	50	365
		#Sequences matching Bacteroidales	7	3	0	5	1	0	53	575
	13	Defined % to set the assembage									1162741
		#Sequences matching Clostridiales	1	24	283	0	0	0	84	61
		#Sequences matching Bacteroidales	1	1	0	5	1	0	53	257
Set 3	14	Defined % to set the assembage	2.5	2.5	5	5	5	10	5	5	1633134
		#Sequences matching Clostridiales	1688	2367	37628	2042	6084	4449	3040	4506
		#Sequences matching Bacteroidales	5231	5187	173	8808	10273	15849	6372	9708
	15	Defined % to set the assembage	10	10	20	20	20	40	20	20	1868772
		#Sequences matching Clostridiales	7385	10530	158049	9113	27299	19912	11301	19976
		#Sequences matching Bacteroidales	23540	23246	769	39455	46052	71072	28356	32234
	16	Defined % to set the assembage	19	19	38	19	19	38	19	5	1965929
		#Sequences matching Clostridiales	13706	11362	159380	9132	27327	20507	11300	5248
		#Sequences matching Bacteroidales	46367	46343	1332	39508	46109	71144	28406	8516
Set 4	17	Defined % to set the assembage	1		1						1170224
		#Sequences matching Clostridiales	297	64	175	0	0	21	50	61
		#Sequences matching Bacteroidales	629	1	5	5	1	0	53	84
	18	Defined % to set the assembage		1	1						1168134
		#Sequences matching Clostridiales	111	54	218	0	0	17	50	61
		#Sequences matching Bacteroidales	826	1453	27	5	1	0	53	84
	19	Defined % to set the assembage				1		1			1166549
		#Sequences matching Clostridiales	5	121	1907	281	2	239	77	61
		#Sequences matching Bacteroidales	1	1	0	1239	56	1354	94	84
	20	Defined % to set the assembage					1	1			1166819
		#Sequences matching Clostridiales	4	74	2118	6	840	360	54	61
		#Sequences matching Bacteroidales	1	1	0	5	1388	873	53	84
	21	Defined % to set the assembage							1		1169894
		#Sequences matching Clostridiales	12	158	1201	0	1	3	370	61
		#Sequences matching Bacteroidales	1	1	6	13	5	0	903	84
	22	Defined % to set the assembage								1	1170796
		#Sequences matching Clostridiales	3	37	173	0	0	1	50	680
		#Sequences matching Bacteroidales	14	5	0	5	1	0	53	1095
	23	Defined % to set the assembage									1167391
		#Sequences matching Clostridiales	5	25	446	0	0	0	117	61
		#Sequences matching Bacteroidales	1	1	0	5	1	0	53	428
Set 5	24	Defined % to set the assembage	0.1		0.1						1160477
		#Sequences matching Clostridiales	26	27	129	0	0	2	50	61
		#Sequences matching Bacteroidales	61	1	0	5	1	0	53	84
	25	Defined % to set the assembage		0.1	0.1						1158542
		#Sequences matching Clostridiales	9	27	133	0	0	2	50	61
		#Sequences matching Bacteroidales	82	141	1	5	1	0	53	84
	26	Defined % to set the assembage				0.1		0.1			1157688
		#Sequences matching Clostridiales	0	35	298	25	0	24	52	61
		#Sequences matching Bacteroidales	1	1	0	127	8	135	58	84
	27	Defined % to set the assembage					0.1	0.1			1157903
		#Sequences matching Clostridiales	0	29	322	0	74	31	50	61
		#Sequences matching Bacteroidales	1	1	0	5	137	85	53	84
	28	Defined % to set the assembage							0.1		1161033
		#Sequences matching Clostridiales	1	37	229	0	0	0	80	61
		#Sequences matching Bacteroidales	1	1	1	6	1	0	133	84
	29	Defined % to set the assembage								0.1	1156909
		#Sequences matching Clostridiales	0	25	127	0	0	0	50	114
		#Sequences matching Bacteroidales	2	1	0	5	1	0	53	178
	30	Defined % to set the assembage									1158195
		#Sequences matching Clostridiales	0	24	156	0	0	0	57	61
		#Sequences matching Bacteroidales	1	1	0	5	1	0	53	120
Set 6	31	Defined % to set the assembage	0.01		0.01						1160497
		#Sequences matching Clostridiales	1	24	124	0	0	0	50	61
		#Sequences matching Bacteroidales	7	1	0	5	1	0	53	84
	32	Defined % to set the assembage		0.01	0.01						1158593
		#Sequences matching Clostridiales	0	24	124	0	0	0	50	61
		#Sequences matching Bacteroidales	9	14	0	5	1	0	53	84
	33	Defined % to set the assembage				0.01		0.01			1157848
		#Sequences matching Clostridiales	0	25	139	2	0	0	50	61
		#Sequences matching Bacteroidales	1	1	0	16	1	11	53	84
	34	Defined % to set the assembage					0.01	0.01			1158101
		#Sequences matching Clostridiales	0	24	141	0	6	2	50	61
		#Sequences matching Bacteroidales	1	1	0	5	14	6	53	84
	35	Defined % to set the assembage							0.01		1156405
		#Sequences matching Clostridiales	0	26	133	0	0	0	50	61
		#Sequences matching Bacteroidales	1	1	0	5	1	0	57	84
	36	Defined % to set the assembage								0.01	1157074
		#Sequences matching Clostridiales	0	24	124	0	0	0	50	62
		#Sequences matching Bacteroidales	1	1	0	5	1	0	53	91
	37	Defined % to set the assembage									1158282
		#Sequences matching Clostridiales	0	24	126	0	0	0	51	61
		#Sequences matching Bacteroidales	1	1	0	5	1	0	53	87
bPredictions aggregating between 45 and 50% of total number of trees voting for the specific class. cPredictions aggregating between 40 and 45% of total number of trees voting for the specific class. When not specified means that the prediction aggregating more than 50% of total number of trees voting for the specific class.
