# Supplementary material for: Fecal source identification using random forest
Source: Microbiome. 2018 Oct 18;6:185. doi: 10.1186/s40168-018-0568-3 (PMC6194674; doi:10.1186/s40168-018-0568-3)
Supplement: Supplementary file 3 — Bray–Curtis dissimilarity matrix. Bray–Curtis dissimilarity matrix for Clostridiales and Bacteroidales bacterial composition among samples used to build the classifiers. (XLSX 133 kb) [file 40168_2018_568_MOESM3_ESM.xlsx]

## Sheet: Sheet1
Additional file 3 Bray-curtis dissimilarity matrix for Clostridiales (upper diagonal) and Bacteroidales (lower diagonal) bacterial composition among samples used to build the classifiers (0=white=similar composition, 1=dark blue=dissimilar composition) for the entire bacterial group assemblages. Red boxes indicate the values used to calculate the bacterial dissimilarity among intra-animal-sources…
	Cat_PU03	Cat_PU16	Cat_PU18	Cat_PU21	Cat_PU22	Cat_PU24	Cat_PU25	Cat_PU32	Cat_PU33	Cow_PU71	Cow_PU72	Cow_PU73	Cow_PU74	Cow_PU76	Cow_PU77	Cow_PU78	Cow_PU79	Cow_PU80	Cow_PU81	Cow_PU82	Cow_PU84	Cow_PU86	Cow_PU89	Cow_PU90	Deer_PU46	Deer_PU47	Deer_PU54	Deer_PU55	Deer_PU57	Deer_PU58	Deer_PU61	Deer_PU62	Deer_PU64	Dog_PU01	Dog_PU05	Dog_PU06	Dog_PU07	Dog_PU08	Dog_PU13	Dog_PU133	Dog_PU134	Dog_PU135	Dog_PU136	Dog_PU137	Dog_PU138	Dog_PU19	Dog_PU20	Dog_PU23	Pig_PU140
Cat_PU03		0.965397	0.962719	0.78814	0.895634	0.930196	0.487183	0.781833	0.941324	0.996884	0.996851	0.996277	0.995425	0.995145	0.995353	0.99545	0.995801	0.995876	0.999523	0.998043	0.995348	0.995338	0.995351	0.995355	0.996089	0.995326	0.997338	0.995783	0.998208	0.998787	0.99904	0.995557	0.998818	0.972221	0.956651	0.891165	0.429891	0.861941	0.941369	0.944717	0.144087	0.96231	0.980521	0.964015	0.963957	0.931913	0.936567	0.963366	0.995596
Cat_PU16	0.996026		0.669774	0.675812	0.632588	0.694732	0.888926	0.908983	0.773135	0.965543	0.991365	0.976996	0.987531	0.989241	0.987574	0.98449	0.98725	0.986419	0.964475	0.986636	0.986844	0.984917	0.990522	0.984639	0.989884	0.988409	0.992492	0.985814	0.994057	0.994677	0.99475	0.992336	0.99556	0.756078	0.881193	0.936694	0.974585	0.781389	0.840366	0.83875	0.875064	0.804258	0.773585	0.878486	0.911217	0.793756	0.682149	0.829474	0.98795
Cat_PU18	0.997912	0.859603		0.827955	0.828889	0.748126	0.923169	0.917355	0.817653	0.984594	0.990396	0.974977	0.983041	0.986713	0.989278	0.971628	0.986977	0.982355	0.994892	0.993142	0.982402	0.979806	0.986259	0.984179	0.990009	0.98762	0.992093	0.984385	0.99113	0.992161	0.995434	0.987042	0.995618	0.753195	0.893895	0.955109	0.978716	0.847359	0.928476	0.926927	0.89919	0.910874	0.870288	0.874691	0.910403	0.896492	0.828477	0.892167	0.984031
Cat_PU21	0.848178	0.654491	0.734026		0.775243	0.697327	0.663043	0.676777	0.704286	0.983179	0.988707	0.987966	0.991047	0.994332	0.991453	0.991889	0.994815	0.990213	0.982229	0.990411	0.991042	0.994642	0.993627	0.991783	0.985964	0.984008	0.984461	0.983934	0.994648	0.995139	0.994178	0.984122	0.995415	0.846025	0.962034	0.958412	0.801469	0.845865	0.893086	0.820593	0.75016	0.925953	0.935583	0.933051	0.974573	0.87858	0.810453	0.872323	0.987267
Cat_PU22	0.385501	0.86149	0.931692	0.634948		0.674623	0.874065	0.847117	0.810242	0.978555	0.991016	0.982563	0.986222	0.98794	0.987532	0.981155	0.989128	0.988145	0.97783	0.984561	0.986183	0.979103	0.984727	0.98384	0.988239	0.989802	0.995258	0.986836	0.997119	0.997875	0.997615	0.994045	0.997571	0.807917	0.931468	0.816189	0.97468	0.735622	0.884581	0.860702	0.916682	0.822559	0.789064	0.923043	0.944239	0.832829	0.794832	0.877618	0.986747
Cat_PU24	0.806763	0.821969	0.874695	0.519958	0.626297		0.779396	0.764073	0.653717	0.922196	0.944848	0.939802	0.967757	0.967755	0.961168	0.966041	0.941216	0.960289	0.972166	0.942882	0.963672	0.95529	0.9666	0.960159	0.971974	0.971393	0.977142	0.970589	0.987793	0.992145	0.985728	0.976891	0.988271	0.868471	0.925856	0.941579	0.947441	0.828004	0.878761	0.803149	0.899686	0.886086	0.908279	0.907176	0.950824	0.877505	0.833805	0.887511	0.959007
Cat_PU25	0.424958	0.980406	0.978923	0.728525	0.399462	0.572006		0.516492	0.686741	0.987673	0.996705	0.995534	0.991004	0.990377	0.992564	0.993627	0.995283	0.99351	0.987082	0.984767	0.991175	0.991756	0.992	0.991596	0.988464	0.989176	0.993137	0.991296	0.994904	0.994571	0.995254	0.992269	0.996189	0.962115	0.973558	0.969162	0.478744	0.941418	0.92998	0.769526	0.480913	0.951589	0.938948	0.958103	0.984679	0.943322	0.909078	0.952398	0.990694
Cat_PU32	0.820675	0.868723	0.881505	0.610617	0.703563	0.500925	0.537499		0.52739	0.967601	0.991012	0.971799	0.98302	0.985354	0.985555	0.972267	0.988678	0.983926	0.976435	0.983789	0.982208	0.976025	0.98277	0.981636	0.98744	0.986684	0.990051	0.982509	0.99422	0.995666	0.994539	0.992596	0.995329	0.981376	0.992398	0.978888	0.78529	0.945977	0.929399	0.79948	0.79215	0.966857	0.973183	0.961252	0.984157	0.943256	0.933649	0.939138	0.983156
Cat_PU33	0.921949	0.857532	0.651156	0.514081	0.6661	0.594226	0.766566	0.632412		0.959442	0.97312	0.967733	0.966403	0.971589	0.970802	0.969483	0.967839	0.961253	0.987379	0.972583	0.969582	0.960636	0.970906	0.965712	0.968861	0.973751	0.979268	0.971195	0.985592	0.98585	0.987503	0.975843	0.98924	0.934626	0.958423	0.961233	0.951749	0.889999	0.884504	0.74638	0.939988	0.94054	0.9326	0.925913	0.96675	0.83571	0.807863	0.882986	0.979323
Cow_PU71	0.994862	0.834546	0.922842	0.847329	0.89238	0.865465	0.981854	0.937859	0.907872		0.684385	0.616897	0.896315	0.88664	0.849133	0.87177	0.825915	0.87757	0.561077	0.665289	0.90036	0.862704	0.877742	0.856642	0.889164	0.870091	0.88293	0.878742	0.910982	0.90809	0.921948	0.877969	0.925931	0.999732	0.999297	0.991702	0.995402	0.975308	0.978288	0.973338	0.999933	0.985376	0.987816	0.990294	0.996207	0.97209	0.978576	0.984797	0.80241
Cow_PU72	0.963109	0.966364	0.967348	0.906394	0.913183	0.904484	0.928125	0.915598	0.908388	0.76778		0.548884	0.843201	0.811725	0.722998	0.805413	0.737634	0.816081	0.932849	0.654752	0.836423	0.793157	0.82741	0.791162	0.751335	0.7624	0.784128	0.783524	0.781058	0.815522	0.788639	0.736522	0.788621	0.999545	0.999141	0.999582	0.999718	0.991873	0.96185	0.990876	0.999862	0.996325	0.998052	0.99839	0.999651	0.953254	0.960556	0.999473	0.869216
Cow_PU73	0.973227	0.982674	0.902179	0.855704	0.941448	0.929704	0.946211	0.942581	0.856449	0.786297	0.44984		0.914881	0.894729	0.828827	0.880541	0.848259	0.902175	0.885793	0.630871	0.922483	0.871618	0.917067	0.873025	0.840241	0.878864	0.88838	0.894405	0.893706	0.905129	0.862974	0.845352	0.846372	0.999303	0.998913	0.998867	0.9993	0.997794	0.991958	0.990018	0.99957	0.995774	0.997284	0.997956	0.999088	0.979993	0.98761	0.998791	0.800194
Cow_PU74	0.999464	0.999745	0.999775	0.999743	0.99974	0.999612	0.999585	0.998859	0.999719	0.998699	0.934776	0.99853		0.459217	0.491795	0.456258	0.55735	0.421236	0.98787	0.912742	0.405367	0.538953	0.556415	0.503803	0.672249	0.58879	0.638499	0.573379	0.71791	0.709864	0.747698	0.644554	0.721028	0.999321	0.999175	0.999728	0.999814	0.997061	0.997716	0.986085	0.999893	0.99639	0.997895	0.99861	0.999763	0.984706	0.989059	0.999661	0.936006
Cow_PU76	0.99949	0.999815	0.999805	0.999793	0.999775	0.99755	0.999225	0.998855	0.999735	0.995413	0.943474	0.99569	0.507582		0.429073	0.387391	0.552244	0.394076	0.977214	0.893144	0.386478	0.502386	0.560933	0.462315	0.645779	0.593055	0.628006	0.596129	0.728779	0.701782	0.735346	0.649527	0.73034	0.998534	0.99893	0.999551	0.999631	0.994761	0.995009	0.98786	0.999662	0.99549	0.99733	0.998141	0.999475	0.986087	0.989374	0.999389	0.939613
Cow_PU77	0.999503	0.999903	0.999882	0.99986	0.999769	0.999844	0.999747	0.998943	0.999787	0.999395	0.921416	0.99932	0.546276	0.359035		0.379627	0.427659	0.395144	0.98318	0.827556	0.398859	0.423856	0.451655	0.387636	0.631794	0.553725	0.620517	0.5387	0.683649	0.643988	0.699496	0.596879	0.670697	0.999385	0.999129	0.999703	0.999777	0.990089	0.99498	0.98817	0.999823	0.996339	0.997807	0.998406	0.99972	0.980445	0.986377	0.999699	0.92322
Cow_PU78	0.9888	0.997803	0.999692	0.981079	0.980682	0.981099	0.980777	0.980189	0.981163	0.995126	0.917276	0.979894	0.484245	0.361142	0.346442		0.47449	0.399745	0.985093	0.898915	0.374799	0.433467	0.492763	0.427585	0.6926	0.584847	0.648542	0.587658	0.744799	0.695183	0.757233	0.660619	0.726445	0.999126	0.9992	0.999753	0.99983	0.989803	0.994908	0.988857	0.999809	0.996165	0.997813	0.998567	0.999294	0.980888	0.991435	0.999743	0.936484
Cow_PU79	0.999483	0.999826	0.999816	0.999795	0.999763	0.999768	0.999746	0.998874	0.999766	0.999581	0.914662	0.999354	0.588984	0.465105	0.431293	0.448745		0.502255	0.986127	0.86024	0.525297	0.350494	0.324276	0.341399	0.708947	0.608417	0.668095	0.580771	0.747625	0.680841	0.760318	0.664683	0.737366	0.999285	0.999052	0.999591	0.999664	0.990177	0.995287	0.989873	0.99961	0.996251	0.997953	0.998619	0.999714	0.977737	0.983952	0.999623	0.938202
Cow_PU80	0.999592	0.999949	0.999922	0.999942	0.999897	0.999519	0.999498	0.999032	0.999889	0.999386	0.953244	0.999353	0.517689	0.349212	0.344357	0.384889	0.511127		0.989167	0.90277	0.231586	0.4617	0.490579	0.430147	0.686742	0.620343	0.641668	0.6067	0.716178	0.73764	0.750266	0.650728	0.735348	0.998756	0.999046	0.999695	0.999772	0.990828	0.995097	0.988658	0.999761	0.995748	0.997759	0.998392	0.999635	0.984659	0.990942	0.999614	0.931237
Cow_PU81	0.850887	0.997718	0.99963	0.776349	0.796672	0.674599	0.603226	0.626094	0.793169	0.979762	0.816398	0.80558	0.999635	0.999608	0.999683	0.976134	0.999627	0.999838		0.829136	0.986496	0.979982	0.98919	0.979794	0.954345	0.989833	0.982357	0.984858	0.98872	0.989426	0.96373	0.987968	0.990041	0.99975	0.999794	0.988188	0.995471	0.970576	0.972268	0.971663	0.999915	0.973089	0.988847	0.990833	0.996212	0.973891	0.971427	0.972692	0.880578
Cow_PU82	0.961086	0.98591	0.991171	0.86283	0.898527	0.769348	0.770887	0.77062	0.81407	0.891263	0.878925	0.865728	0.999348	0.995398	0.999501	0.980869	0.999633	0.999458	0.579688		0.9188	0.907212	0.920243	0.899353	0.841046	0.869997	0.886834	0.889759	0.879549	0.892456	0.846842	0.841041	0.829847	0.999764	0.999147	0.99324	0.995436	0.991588	0.99276	0.983298	0.999885	0.991096	0.989634	0.99251	0.99635	0.985398	0.982286	0.993098	0.889024
Cow_PU84	0.999559	0.999907	0.999877	0.999884	0.999844	0.999849	0.999837	0.998956	0.999845	0.999654	0.944629	0.999255	0.50302	0.443148	0.436746	0.409846	0.584879	0.32521	0.999701	0.99971		0.483379	0.512594	0.437913	0.689643	0.605916	0.636249	0.600357	0.72564	0.733941	0.751659	0.648483	0.722487	0.999113	0.999138	0.999694	0.999756	0.994943	0.995423	0.986652	0.999825	0.996033	0.997814	0.998412	0.999688	0.984063	0.990331	0.999666	0.946093
Cow_PU86	0.999581	0.999915	0.999912	0.999897	0.999874	0.999874	0.99984	0.998978	0.999853	0.999724	0.94529	0.998837	0.604389	0.355176	0.339575	0.383776	0.461194	0.343895	0.999673	0.999682	0.469134		0.273089	0.2082	0.696341	0.598405	0.635754	0.564213	0.736884	0.681153	0.760385	0.654015	0.738968	0.999378	0.999065	0.999624	0.999683	0.990084	0.994993	0.988265	0.999741	0.99636	0.997749	0.998487	0.999719	0.97659	0.987167	0.999646	0.942945
Cow_PU89	0.999542	0.999832	0.999812	0.999826	0.999798	0.999823	0.999834	0.998916	0.999768	0.999811	0.925506	0.999647	0.550416	0.378477	0.35825	0.385977	0.419641	0.359455	0.999718	0.999714	0.448639	0.307959		0.274255	0.732547	0.62881	0.673885	0.585899	0.761809	0.687427	0.779909	0.680354	0.743331	0.999448	0.999122	0.999678	0.99973	0.990254	0.995325	0.988158	0.999811	0.996824	0.998082	0.998565	0.999737	0.973391	0.983642	0.999665	0.942962
Cow_PU90	0.999621	0.999928	0.999909	0.99989	0.999858	0.999876	0.999834	0.998951	0.999845	0.999653	0.950394	0.998792	0.55534	0.377887	0.348711	0.37719	0.478832	0.317727	0.999537	0.999544	0.458282	0.317811	0.372801		0.676033	0.581776	0.622873	0.54911	0.728998	0.671442	0.743809	0.637184	0.729972	0.999331	0.999144	0.999695	0.999762	0.990313	0.99535	0.988057	0.999833	0.996214	0.997819	0.998489	0.999747	0.981892	0.991679	0.999696	0.929788
Deer_PU46	0.999549	0.999179	0.999821	0.999814	0.999019	0.996298	0.999289	0.999362	0.999408	0.946159	0.92783	0.981893	0.848144	0.87131	0.873834	0.879548	0.882259	0.859682	0.999865	0.996611	0.877635	0.882518	0.864383	0.858082		0.513868	0.573797	0.560297	0.64479	0.67971	0.602182	0.581036	0.642633	0.986583	0.998346	0.998967	0.999075	0.996639	0.997217	0.986581	0.998538	0.995095	0.99688	0.997891	0.998621	0.988316	0.982624	0.998901	0.922465
Deer_PU47	0.999668	0.999879	0.99987	0.999898	0.999841	0.996715	0.999308	0.999845	0.99961	0.960074	0.960211	0.98216	0.838521	0.849426	0.832496	0.848193	0.831371	0.862437	0.99986	0.996691	0.864465	0.874895	0.835978	0.82341	0.55307		0.497472	0.406859	0.632232	0.583698	0.676444	0.528322	0.637066	0.996463	0.997197	0.997849	0.998265	0.993934	0.994346	0.988153	0.997425	0.994206	0.995729	0.997147	0.998205	0.985056	0.985431	0.998204	0.923093
Deer_PU54	0.999698	0.999831	0.999821	0.999842	0.9998	0.999812	0.999789	0.999803	0.999799	0.962563	0.962529	0.985338	0.967626	0.953882	0.952851	0.964834	0.980531	0.952758	0.999801	0.999768	0.963488	0.942943	0.916663	0.945908	0.759745	0.750632		0.431291	0.639294	0.678219	0.677653	0.529714	0.64718	0.998926	0.998847	0.99948	0.999751	0.998337	0.996545	0.993492	0.999445	0.995846	0.997454	0.998581	0.999679	0.991274	0.990231	0.999674	0.909373
Deer_PU55	0.999778	0.999953	0.99996	0.999954	0.999924	0.999392	0.999437	0.99993	0.999898	0.994557	0.99457	0.994521	0.892463	0.868591	0.886494	0.889591	0.895241	0.891614	0.999908	0.999851	0.906095	0.899647	0.898662	0.902868	0.708874	0.789599	0.876463		0.633518	0.593578	0.687532	0.505967	0.653086	0.998243	0.998514	0.999178	0.999333	0.997273	0.997125	0.985214	0.998716	0.995374	0.996895	0.997991	0.999152	0.983726	0.987958	0.999066	0.915379
Deer_PU57	0.999677	0.999876	0.999899	0.999872	0.99987	0.988082	0.99914	0.999868	0.999852	0.98525	0.98163	0.977648	0.857667	0.849423	0.885333	0.896867	0.894969	0.897713	0.993387	0.995881	0.89467	0.914066	0.901757	0.89973	0.846289	0.841427	0.943261	0.781105		0.59699	0.590072	0.303816	0.519549	0.998983	0.998626	0.999171	0.99972	0.997849	0.997949	0.995514	0.999333	0.997732	0.997314	0.998641	0.999671	0.990587	0.987572	0.999683	0.943866
Deer_PU58	0.999774	0.999943	0.999938	0.999761	0.999915	0.99956	0.999729	0.999882	0.999732	0.956951	0.956937	0.98439	0.874547	0.910725	0.916349	0.903113	0.892282	0.912247	0.999893	0.999488	0.919074	0.944267	0.92133	0.926027	0.828148	0.807573	0.896108	0.910204	0.708321		0.681367	0.600906	0.622339	0.999499	0.998965	0.99957	0.999656	0.9983	0.997757	0.996349	0.999165	0.998559	0.997562	0.998501	0.999656	0.995472	0.993494	0.999422	0.951719
Deer_PU61	0.99975	0.999858	0.999926	0.998484	0.999829	0.994566	0.999363	0.999774	0.998366	0.982264	0.983267	0.983102	0.9501	0.93495	0.936858	0.95208	0.946915	0.941563	0.999892	0.995465	0.952828	0.955092	0.954059	0.934809	0.879667	0.836521	0.899416	0.951741	0.762087	0.705237		0.576521	0.608883	0.999102	0.999	0.999626	0.999708	0.997763	0.998286	0.996097	0.999442	0.996571	0.997787	0.998528	0.999699	0.997173	0.995193	0.999636	0.95072
Deer_PU62	0.999651	0.999851	0.99984	0.999847	0.999812	0.988027	0.999061	0.99981	0.999802	0.968774	0.964706	0.973977	0.819771	0.820531	0.842676	0.870618	0.863203	0.863494	0.999738	0.996463	0.859221	0.883768	0.860458	0.856171	0.713404	0.665719	0.874157	0.828326	0.330945	0.752807	0.793289		0.473122	0.996939	0.998198	0.99726	0.999723	0.995236	0.993669	0.992956	0.997407	0.996214	0.995225	0.998571	0.999682	0.983759	0.979309	0.999698	0.920956
Deer_PU64	0.999275	0.999682	0.999754	0.99964	0.999443	0.987921	0.999037	0.999551	0.999526	0.978342	0.974249	0.973102	0.824693	0.831721	0.837871	0.871558	0.872871	0.852	0.998276	0.99561	0.85844	0.883528	0.86129	0.858659	0.745825	0.748781	0.903887	0.865003	0.485295	0.715392	0.722617	0.459309		0.999194	0.998939	0.999507	0.999638	0.997877	0.998516	0.996041	0.999662	0.997857	0.997729	0.998503	0.999578	0.988621	0.986983	0.999583	0.950092
Dog_PU01	0.998056	0.535099	0.420867	0.537484	0.864879	0.852333	0.982963	0.898418	0.707542	0.822115	0.967129	0.901793	0.999784	0.999805	0.999881	0.999466	0.999816	0.999938	0.999428	0.99074	0.999891	0.999925	0.999828	0.999919	0.99982	0.99988	0.999806	0.999967	0.999855	0.999921	0.999923	0.999826	0.999683		0.872625	0.949904	0.980775	0.842188	0.933779	0.936463	0.89202	0.92385	0.664406	0.699535	0.846881	0.91294	0.830932	0.736707	0.998348
Dog_PU05	0.290896	0.997705	0.999657	0.775431	0.326018	0.745454	0.362076	0.748747	0.786626	0.995197	0.940901	0.955115	0.999839	0.999831	0.999848	0.980642	0.999793	0.999916	0.74247	0.823926	0.999873	0.999906	0.999799	0.999893	0.999898	0.999877	0.999783	0.999966	0.999911	0.999909	0.999878	0.99983	0.999509	0.999403		0.367077	0.978042	0.557622	0.361686	0.48226	0.905527	0.307761	0.820299	0.4451	0.303963	0.446684	0.681416	0.4654	0.999277
Dog_PU06	0.516093	0.997747	0.999733	0.775192	0.422746	0.671643	0.214276	0.593564	0.718843	0.995264	0.940942	0.955354	0.99989	0.999812	0.999767	0.980876	0.999799	0.999916	0.618657	0.774108	0.999835	0.99992	0.999804	0.99983	0.999915	0.999872	0.999881	0.999946	0.999922	0.999918	0.999887	0.999816	0.999562	0.999469	0.325507		0.973358	0.552113	0.402151	0.486013	0.955929	0.463229	0.945218	0.595261	0.276162	0.449396	0.748486	0.564045	0.999674
Dog_PU07	0.993684	0.441249	0.733465	0.839812	0.884533	0.81769	0.978284	0.907417	0.810379	0.848148	0.968906	0.982523	0.999139	0.999133	0.999183	0.995051	0.999046	0.999169	0.995337	0.986702	0.999161	0.999162	0.9992	0.999246	0.999167	0.999304	0.999663	0.999447	0.999311	0.999332	0.999366	0.999256	0.998877	0.807347	0.994775	0.994883		0.969509	0.95847	0.968254	0.42779	0.97431	0.981144	0.975652	0.978212	0.972526	0.966823	0.975307	0.998982
Dog_PU08	0.515165	0.993361	0.997357	0.801509	0.362599	0.75855	0.482685	0.719844	0.734674	0.992963	0.938661	0.953385	0.999776	0.999782	0.999825	0.98094	0.999777	0.999922	0.793914	0.902133	0.999856	0.999898	0.999806	0.999886	0.999833	0.999855	0.999841	0.999951	0.999903	0.999943	0.999899	0.999848	0.999456	0.995087	0.484096	0.448497	0.990008		0.547501	0.60202	0.923849	0.581791	0.867362	0.567834	0.603863	0.506291	0.51431	0.363153	0.998409
Dog_PU13	0.449626	0.997378	0.999224	0.799905	0.291229	0.786615	0.418162	0.763954	0.803795	0.99489	0.940711	0.95497	0.999827	0.999823	0.999797	0.980807	0.999765	0.999897	0.782218	0.859523	0.999831	0.999898	0.999804	0.999848	0.999864	0.999841	0.999883	0.999963	0.999933	0.999926	0.999911	0.999822	0.999435	0.999031	0.344341	0.429124	0.994213	0.308986		0.413986	0.912442	0.407024	0.821177	0.554493	0.383965	0.278913	0.555726	0.468638	0.993025
Dog_PU133	0.767921	0.882	0.862548	0.576803	0.59113	0.444313	0.501229	0.388421	0.483294	0.939562	0.916121	0.941325	0.999639	0.999658	0.999799	0.981032	0.999784	0.9998	0.619406	0.76825	0.999863	0.999876	0.999831	0.999863	0.999695	0.999736	0.999819	0.999965	0.999759	0.999826	0.999782	0.999715	0.999419	0.9135	0.676053	0.504844	0.864679	0.594524	0.694189		0.930321	0.460562	0.909336	0.587076	0.498221	0.424956	0.676704	0.521036	0.987219
Dog_PU134	0.998497	0.267614	0.782857	0.730234	0.888996	0.83224	0.989285	0.876211	0.834756	0.886989	0.97896	0.988627	0.99987	0.99991	0.999963	0.999955	0.999952	0.999978	0.999901	0.991247	0.999975	0.999957	0.999991	0.999988	0.999899	0.999951	0.999897	0.999985	0.999925	0.99997	0.99996	0.999977	0.999952	0.623321	0.999899	0.999975	0.2458	0.99758	0.999756	0.849308		0.915388	0.875873	0.941602	0.937639	0.938298	0.906404	0.937476	0.999844
Dog_PU135	0.990084	0.842419	0.970227	0.842876	0.835399	0.913908	0.989949	0.91461	0.763565	0.941001	0.979149	0.988825	0.999855	0.999882	0.99993	0.999934	0.999929	0.999963	0.999871	0.991264	0.999963	0.999945	0.999972	0.999964	0.999884	0.999905	0.999873	0.999979	0.999921	0.999971	0.999955	0.999954	0.999869	0.842694	0.958698	0.922032	0.92031	0.845361	0.936682	0.753517	0.842478		0.854653	0.500685	0.432543	0.424769	0.673037	0.503468	0.997833
Dog_PU136	0.998121	0.371988	0.943222	0.851861	0.907632	0.886906	0.988708	0.94131	0.946825	0.839818	0.971884	0.98529	0.999746	0.999643	0.99985	0.998647	0.999734	0.999905	0.998553	0.989831	0.99971	0.999866	0.999787	0.999627	0.999829	0.999835	0.999654	0.999937	0.999714	0.999758	0.999855	0.999767	0.999518	0.779728	0.998756	0.998809	0.242248	0.996458	0.998582	0.955356	0.374535	0.940454		0.666366	0.825359	0.890646	0.807136	0.719111	0.996997
Dog_PU137	0.964562	0.996014	0.997956	0.996509	0.862209	0.996077	0.99498	0.994142	0.961487	0.995065	0.995692	0.99297	0.999654	0.999585	0.999818	0.998451	0.999739	0.999709	0.998374	0.973189	0.999774	0.999881	0.999784	0.999715	0.999255	0.99956	0.999795	0.999947	0.999695	0.999579	0.999501	0.999682	0.999299	0.99778	0.941583	0.960846	0.996029	0.661335	0.792322	0.962098	0.998238	0.961459	0.995826		0.473217	0.526158	0.625462	0.329391	0.9986
Dog_PU138	0.97524	0.999878	0.999876	0.999863	0.897946	0.999764	0.999841	0.999874	0.999851	0.999891	0.999871	0.999671	0.999882	0.999896	0.999889	0.999849	0.999818	0.99989	0.999866	0.999868	0.999847	0.999897	0.999868	0.999886	0.999883	0.999903	0.999926	0.999927	0.999908	0.999912	0.999904	0.999883	0.999722	0.999873	0.997844	0.997843	0.999653	0.698394	0.85107	0.999856	0.999958	0.996862	0.999644	0.0756627		0.436701	0.657364	0.451211	0.999782
Dog_PU19	0.526711	0.984677	0.986786	0.79638	0.385274	0.782287	0.49804	0.768923	0.839024	0.982404	0.928523	0.944456	0.999735	0.999773	0.99975	0.980906	0.999724	0.999865	0.79696	0.888001	0.99981	0.999859	0.999778	0.999853	0.999815	0.999846	0.999815	0.999944	0.99987	0.999903	0.999907	0.999812	0.999408	0.986572	0.4862	0.497653	0.981276	0.207607	0.267839	0.731006	0.987035	0.962733	0.985934	0.685798	0.70742		0.475565	0.458114	0.986918
Dog_PU20	0.380028	0.997608	0.999592	0.774458	0.336622	0.692011	0.308655	0.683721	0.75156	0.995157	0.940833	0.955072	0.999821	0.999821	0.999809	0.980774	0.999764	0.999918	0.694718	0.790259	0.999846	0.999895	0.999813	0.99987	0.999878	0.999876	0.999829	0.999962	0.999912	0.999929	0.99992	0.999828	0.999524	0.999323	0.236052	0.347207	0.994248	0.470718	0.300468	0.621017	0.999853	0.958527	0.998706	0.951173	0.999541	0.377865		0.508787	0.984447
Dog_PU23	0.996704	0.998601	0.999614	0.997227	0.99684	0.996939	0.997002	0.968006	0.935864	0.997712	0.99747	0.997244	0.999781	0.999788	0.99983	0.997719	0.999747	0.999886	0.99735	0.962835	0.99984	0.999868	0.999806	0.999874	0.999792	0.999789	0.999794	0.999958	0.999887	0.999897	0.99986	0.999822	0.999458	0.999389	0.965082	0.990862	0.996985	0.933776	0.936227	0.872899	0.999913	0.565368	0.99925	0.967253	0.996055	0.968499	0.969635		0.999518
Pig_PU140	0.816337	0.99772	0.999566	0.775694	0.762294	0.671843	0.491299	0.593397	0.792923	0.972557	0.862504	0.875205	0.999485	0.997097	0.994391	0.971299	0.999618	0.999623	0.460309	0.705158	0.999514	0.999759	0.999707	0.999382	0.9997	0.999662	0.999261	0.999731	0.991065	0.995178	0.999532	0.999491	0.997005	0.999423	0.708096	0.442856	0.995229	0.759514	0.747239	0.566916	0.999961	0.999937	0.998046	0.998126	0.999863	0.762327	0.660171	0.997222
Pig_PU142	0.756425	0.9976	0.999452	0.774988	0.701663	0.671293	0.514957	0.620148	0.79253	0.982033	0.927968	0.939957	0.999621	0.99711	0.985373	0.963219	0.999669	0.99966	0.45745	0.73493	0.999633	0.9998	0.999748	0.999447	0.99978	0.999741	0.999618	0.999836	0.990892	0.997893	0.999214	0.999385	0.997422	0.999321	0.647994	0.518347	0.994994	0.700761	0.674154	0.584379	0.999832	0.999798	0.997642	0.995968	0.999863	0.703499	0.599765	0.997198	0.377725
Pig_PU143	0.857793	0.997512	0.999428	0.776058	0.803289	0.680025	0.588044	0.598121	0.792709	0.987376	0.929126	0.924926	0.999408	0.997099	0.994907	0.971348	0.999622	0.999847	0.5017	0.731695	0.99952	0.999737	0.999703	0.999392	0.996244	0.999146	0.999432	0.999776	0.993245	0.997986	0.999545	0.999663	0.997466	0.999323	0.749682	0.588381	0.995114	0.799568	0.791807	0.599575	0.999874	0.999864	0.995771	0.995809	0.999849	0.802608	0.701923	0.997155	0.41511
Pig_PU144	0.738782	0.997512	0.999123	0.774012	0.684045	0.670272	0.49574	0.616545	0.791154	0.983308	0.929975	0.94401	0.99963	0.99704	0.994993	0.97192	0.999636	0.999506	0.473474	0.703417	0.999525	0.999687	0.999624	0.999367	0.999796	0.999617	0.999779	0.99983	0.99629	0.998467	0.999831	0.99955	0.997659	0.999467	0.631027	0.498416	0.995204	0.683664	0.673132	0.581731	0.999988	0.999966	0.99743	0.997505	0.99984	0.686447	0.583084	0.997293	0.371046
Pig_PU145	0.745358	0.997766	0.999618	0.775433	0.690595	0.707778	0.598394	0.710882	0.793807	0.981998	0.927618	0.941905	0.999433	0.995132	0.981441	0.942771	0.999673	0.999	0.598515	0.789168	0.998935	0.999522	0.999713	0.999441	0.999642	0.999587	0.999526	0.999874	0.989227	0.997725	0.998838	0.999366	0.996972	0.999455	0.637635	0.599767	0.995138	0.689086	0.678827	0.678122	0.999971	0.999964	0.998101	0.997952	0.999846	0.692189	0.599533	0.997208	0.496781
Pig_PU148	0.997489	0.997662	0.999609	0.997117	0.996979	0.996998	0.9972	0.996953	0.996711	0.991413	0.994099	0.991218	0.997885	0.994706	0.983793	0.98224	0.998244	0.998632	0.99537	0.989346	0.998029	0.99822	0.998555	0.999623	0.999425	0.999557	0.999277	0.999708	0.987251	0.991208	0.991653	0.999182	0.996588	0.999402	0.997214	0.997179	0.997008	0.997254	0.997162	0.997219	0.999972	0.999927	0.998279	0.997766	0.999873	0.997215	0.997222	0.998158	0.902882
Pig_PU149	0.973282	0.997714	0.999525	0.951154	0.951445	0.951169	0.951069	0.951247	0.951371	0.977045	0.937508	0.938475	0.9985	0.99421	0.980012	0.941312	0.998836	0.998752	0.929947	0.92636	0.998155	0.998745	0.998925	0.999549	0.999585	0.99959	0.999314	0.999808	0.991743	0.994079	0.997882	0.999187	0.996524	0.999312	0.95123	0.95115	0.995127	0.951505	0.951407	0.951156	0.999883	0.999868	0.998074	0.997998	0.999874	0.951453	0.951198	0.997355	0.814538
Pig_PU152	0.869557	0.997626	0.99955	0.781165	0.814873	0.689953	0.545373	0.607191	0.793048	0.983642	0.934229	0.94378	0.999404	0.997122	0.982747	0.959897	0.999654	0.999617	0.626215	0.775045	0.999647	0.999794	0.999695	0.999569	0.999794	0.999796	0.999332	0.999751	0.994188	0.993879	0.99931	0.999515	0.997782	0.999364	0.761145	0.477272	0.995251	0.810998	0.803153	0.610116	0.999905	0.999866	0.998291	0.998208	0.999874	0.814171	0.713133	0.997283	0.361825
Pig_PU153	0.986608	0.997768	0.999634	0.89693	0.932221	0.805722	0.697232	0.724234	0.847273	0.993192	0.963157	0.966829	0.999497	0.997158	0.996342	0.977037	0.999666	0.999588	0.751723	0.799839	0.999633	0.999806	0.999681	0.999532	0.999823	0.999808	0.999415	0.999793	0.994138	0.994849	0.997396	0.999527	0.997654	0.99942	0.878846	0.69623	0.995545	0.92773	0.920489	0.730974	0.999968	0.999934	0.998359	0.99824	0.999896	0.931128	0.831089	0.997455	0.594806
Pig_PU154	0.99511	0.997888	0.999655	0.993363	0.993363	0.99332	0.993238	0.993323	0.993421	0.992132	0.990391	0.990408	0.99963	0.997198	0.982321	0.954594	0.999747	0.999696	0.984584	0.991967	0.999717	0.999883	0.999783	0.999621	0.996764	0.999227	0.999343	0.9998	0.994045	0.991359	0.999409	0.999557	0.998165	0.999447	0.99336	0.993244	0.995758	0.993385	0.993333	0.993297	0.999954	0.999944	0.998381	0.99833	0.999891	0.993338	0.993299	0.997646	0.881041
Pig_PU155	0.978836	0.997747	0.999611	0.889319	0.924406	0.798156	0.681077	0.716658	0.839712	0.939542	0.941046	0.935692	0.999708	0.997173	0.990229	0.96939	0.999639	0.999596	0.721843	0.786817	0.999584	0.999806	0.999712	0.999545	0.999566	0.999572	0.999656	0.999928	0.996697	0.997466	0.998729	0.999515	0.997688	0.999452	0.871103	0.680692	0.995336	0.92034	0.912574	0.721869	0.999976	0.999966	0.998276	0.998052	0.999869	0.923525	0.823479	0.997376	0.554481
Pig_PU157	0.935901	0.997791	0.99962	0.845966	0.881573	0.755251	0.739728	0.740745	0.797149	0.988456	0.934256	0.948267	0.99961	0.995119	0.981537	0.945001	0.999705	0.999522	0.716244	0.76099	0.99963	0.999828	0.999762	0.999603	0.996701	0.999187	0.999431	0.999782	0.99434	0.994878	0.999251	0.99951	0.997863	0.999425	0.828284	0.739494	0.995269	0.877003	0.869762	0.739867	0.999975	0.999964	0.998234	0.998069	0.999878	0.880355	0.780554	0.99724	0.610769
Pig_PU158	0.963408	0.997788	0.999638	0.906869	0.910436	0.906374	0.906002	0.906278	0.906906	0.983117	0.932053	0.94416	0.99918	0.99666	0.980612	0.941918	0.999582	0.998698	0.87625	0.88938	0.998994	0.999461	0.999606	0.999565	0.99795	0.999166	0.99936	0.999726	0.99297	0.992797	0.999112	0.999359	0.997935	0.999448	0.906425	0.905964	0.995339	0.907848	0.907156	0.906108	0.999988	0.99996	0.998301	0.99813	0.999908	0.909192	0.906063	0.997358	0.769772
Pig_PU160	0.992051	0.995776	0.998192	0.984149	0.981348	0.982893	0.984069	0.983848	0.983752	0.982319	0.973084	0.97294	0.99197	0.992466	0.976065	0.965269	0.991413	0.994413	0.949153	0.964209	0.995589	0.998829	0.9973	0.99285	0.996642	0.998988	0.998843	0.999555	0.987652	0.988109	0.993679	0.998583	0.994872	0.997982	0.985498	0.985472	0.993763	0.98545	0.985427	0.984074	0.998581	0.998504	0.996707	0.996377	0.999845	0.984175	0.985368	0.997292	0.839138
S_Boonville_01	0.967618	0.893652	0.924717	0.834065	0.853516	0.818654	0.934454	0.874452	0.838481	0.873247	0.907425	0.935973	0.999134	0.998029	0.997761	0.980325	0.997411	0.997961	0.961961	0.947823	0.998076	0.998362	0.99831	0.998245	0.998816	0.999172	0.998859	0.998928	0.998614	0.999482	0.997775	0.999003	0.998813	0.908536	0.961269	0.961358	0.900355	0.953268	0.958643	0.871743	0.912439	0.934139	0.919655	0.988958	0.998926	0.944449	0.957812	0.994834	0.962064
S_Boonville_186	0.899659	0.798195	0.894767	0.703872	0.744716	0.683069	0.849229	0.765102	0.723005	0.8193	0.882472	0.913465	0.998713	0.994183	0.993886	0.976044	0.996951	0.994128	0.876171	0.912834	0.99438	0.994584	0.994572	0.994561	0.998586	0.998646	0.998795	0.998555	0.997856	0.999395	0.997372	0.998576	0.998108	0.828125	0.874832	0.875129	0.805128	0.860632	0.867553	0.754623	0.8218	0.923723	0.8385	0.982469	0.997139	0.854262	0.866292	0.991714	0.876348
S_Clintwood_188	0.890256	0.759883	0.883689	0.674806	0.712966	0.637396	0.830454	0.730416	0.690159	0.814606	0.882358	0.915372	0.998857	0.994367	0.993999	0.976272	0.997149	0.994258	0.858148	0.902043	0.994451	0.994618	0.994601	0.994577	0.998773	0.998848	0.998926	0.99864	0.997774	0.999598	0.997541	0.998749	0.997952	0.827534	0.855499	0.855492	0.764436	0.839198	0.849267	0.715826	0.789646	0.919426	0.807753	0.980682	0.998874	0.839142	0.844326	0.991177	0.858714
S_Clintwood_37	0.94452	0.779637	0.895223	0.725626	0.789461	0.686183	0.904563	0.750221	0.703492	0.819737	0.884098	0.917464	0.998143	0.994282	0.993908	0.976492	0.996247	0.994122	0.939441	0.927287	0.994315	0.994481	0.994523	0.995256	0.998738	0.99817	0.998862	0.997984	0.997653	0.999591	0.996995	0.998101	0.997873	0.82884	0.936756	0.936902	0.790196	0.888929	0.909992	0.74019	0.804599	0.893689	0.826587	0.985389	0.998897	0.904631	0.919944	0.962937	0.939346
S_Honouliuli_220	0.916636	0.816469	0.8881	0.712853	0.755429	0.690588	0.844639	0.766866	0.712046	0.815829	0.882336	0.911817	0.998798	0.996923	0.996596	0.978698	0.997443	0.996912	0.87666	0.894816	0.997067	0.997327	0.997348	0.997074	0.998568	0.998836	0.998691	0.99869	0.997898	0.999306	0.997452	0.998625	0.998118	0.826704	0.877139	0.877761	0.826509	0.858579	0.870802	0.756283	0.841967	0.921735	0.859664	0.985261	0.99917	0.856941	0.865159	0.98982	0.876884
S_Honouliuli_78	0.947408	0.865312	0.902712	0.779057	0.810869	0.757019	0.899383	0.828462	0.784434	0.85003	0.887736	0.919509	0.999181	0.997995	0.997784	0.980184	0.997637	0.997968	0.925804	0.92025	0.998096	0.998413	0.998321	0.998086	0.998737	0.999228	0.998807	0.998994	0.998546	0.999472	0.997949	0.999134	0.998829	0.878635	0.92664	0.926817	0.875011	0.914078	0.921084	0.821129	0.889186	0.926833	0.90119	0.986137	0.998822	0.906999	0.918265	0.99165	0.925913
S_Juneau_Douglas_165	0.816369	0.778209	0.905486	0.638516	0.65663	0.608806	0.730219	0.687247	0.703322	0.821737	0.879646	0.911445	0.998582	0.995927	0.995669	0.97756	0.996935	0.995853	0.780886	0.872634	0.996147	0.996403	0.99641	0.996153	0.998545	0.998626	0.998783	0.998511	0.997649	0.999414	0.997325	0.99851	0.997823	0.829585	0.754253	0.754836	0.789746	0.751475	0.753829	0.648405	0.798857	0.91992	0.811778	0.979463	0.998001	0.754377	0.742759	0.990106	0.759064
S_Juneau_Douglas_77	0.842214	0.771737	0.882399	0.611258	0.661967	0.572523	0.758701	0.66374	0.667633	0.815289	0.878502	0.910522	0.997414	0.991483	0.991344	0.972905	0.995492	0.99155	0.781228	0.871532	0.991906	0.992146	0.992232	0.991844	0.998422	0.99718	0.998717	0.997228	0.995241	0.999367	0.996549	0.997033	0.995702	0.821068	0.785305	0.786093	0.781078	0.778474	0.781586	0.644658	0.799159	0.916133	0.826437	0.979976	0.996942	0.780664	0.77353	0.989546	0.782968
S_Portland_101	0.828487	0.805615	0.894743	0.604903	0.652053	0.53208	0.688606	0.621978	0.63442	0.81845	0.880475	0.912459	0.99804	0.99224	0.991273	0.972343	0.996244	0.991972	0.721784	0.819636	0.992111	0.992193	0.992231	0.991837	0.998578	0.998001	0.998717	0.997858	0.99669	0.999224	0.996543	0.997693	0.996986	0.827152	0.734755	0.718064	0.814382	0.766432	0.768021	0.595051	0.831785	0.923635	0.846574	0.981949	0.997214	0.76523	0.708186	0.991812	0.713299
S_Portland_206	0.850189	0.814176	0.897544	0.60611	0.670157	0.558897	0.729663	0.644457	0.65175	0.819662	0.880499	0.914105	0.998408	0.993038	0.99268	0.97386	0.996651	0.993104	0.751967	0.840343	0.993226	0.993495	0.993515	0.993133	0.998642	0.998411	0.998745	0.998221	0.997474	0.999316	0.996972	0.998188	0.997741	0.831221	0.758092	0.758599	0.822981	0.787888	0.789754	0.633478	0.840363	0.923499	0.853093	0.982681	0.997771	0.786579	0.748266	0.991657	0.754927
S_RV_Embasa	0.771451	0.92704	0.944433	0.694625	0.640816	0.589522	0.431997	0.533509	0.708457	0.89806	0.89341	0.925244	0.999325	0.993566	0.990898	0.97157	0.998449	0.993553	0.596393	0.757973	0.993328	0.992386	0.992462	0.992071	0.998812	0.999395	0.998665	0.999048	0.995934	0.999235	0.997971	0.999084	0.99748	0.93146	0.670838	0.418607	0.931813	0.712509	0.71014	0.512694	0.941042	0.942553	0.939947	0.991142	0.999439	0.707754	0.621633	0.995478	0.440633
S_Springboro_08	0.959732	0.770666	0.863021	0.755792	0.806148	0.724333	0.928915	0.835023	0.752119	0.803884	0.900395	0.912128	0.998916	0.997677	0.997445	0.97997	0.997203	0.99755	0.956777	0.942943	0.997821	0.998072	0.998079	0.997991	0.998679	0.998906	0.998902	0.998779	0.998289	0.99945	0.997542	0.998775	0.998517	0.810835	0.95267	0.952665	0.769923	0.943067	0.948904	0.813439	0.800459	0.921525	0.824451	0.98444	0.999209	0.935006	0.947248	0.993522	0.956758
S_Springboro_210	0.931908	0.80549	0.893487	0.739084	0.779714	0.71782	0.880646	0.799237	0.741527	0.819316	0.882409	0.914903	0.998899	0.995799	0.995479	0.977603	0.997155	0.995735	0.904005	0.913807	0.99592	0.996159	0.996147	0.995934	0.998685	0.998908	0.998765	0.998784	0.997974	0.999386	0.997555	0.998762	0.99814	0.828899	0.905901	0.90622	0.813693	0.895997	0.901772	0.792137	0.832058	0.927768	0.845656	0.985436	0.998792	0.887877	0.899759	0.993027	0.905096
S_Springboro_89	0.913814	0.709259	0.862759	0.690588	0.744601	0.660911	0.872593	0.770156	0.691367	0.798111	0.880381	0.899677	0.998664	0.995329	0.995095	0.977348	0.99699	0.995213	0.899452	0.918648	0.995499	0.995708	0.995722	0.995636	0.99868	0.998649	0.998921	0.998534	0.9978	0.999478	0.99732	0.998547	0.998006	0.804168	0.896466	0.8966	0.71416	0.879514	0.888339	0.753212	0.746188	0.915096	0.762753	0.980441	0.997976	0.877393	0.884572	0.989832	0.899725
[truncated: 27 more columns]
