# Supplementary material for: Fecal source identification using random forest
Source: Microbiome. 2018 Oct 18;6:185. doi: 10.1186/s40168-018-0568-3 (PMC6194674; doi:10.1186/s40168-018-0568-3)
Supplement: Supplementary file 4 — Classifiers properties. This file indicates the number of ASVs selected to compose the classifiers, the number of specific ASVs and the out-of-bag error rate per source for the V6 study and the V4V5 to V6 comparison analysis. (XLSX 25 kb) [file 40168_2018_568_MOESM4_ESM.xlsx]

## Sheet: Sheet1
Additional file 4 Number of ASVs selected to compose the classifiers, the number of specific ASVs and the out-of-bag error rate per source for the V6 study and the V4V5-V6 comparison analysis
				Clostridiales				Bacteroidales
Analysis		Sources	No of samples used to built/train the classifiers	Number of ASVs	Number of host-specific ASVs	Out-of-bag error rate (%)		Number of ASVs	Number of host-specific ASVs	Out-of-bag error rate (%)
V6		Cat	9	37	0	7.89		44	0	11.84
		Dog	15	37	0	5.26		39	4	10.53
		Pet	24	80	13	0		44	9	7.89
		Cow	15	38	10	1.32		35	7	3.95
		Deer	9	118	49	0		48	15	1.32
		Ruminant	24	40	14	0		37	12	6.58
		Pig	14	84	24	0		65	14	0
		Sewage	14	114	56	0		125	96	0
		Median	14.5	60	13.5	0		44	10.5	5.265
		Mean	15.5	68.5	20.75	1.80875		54.625	19.625	5.26375
Comparison analysis	V4V5	Cat	6	39	1	6.06		37	2	9.09
		Dog	6	56	1	6.06		39	3	9.09
		Pet	12	39	2	3.03		41	2	9.09
		Cow	6	36	8	6.06		37	12	6.06
		Deer	3	79	13	3.03		70	25	9.09
		Ruminant	9	44	12	3.03		46	17	9.09
		Pig	6	103	47	0		78	59	0
		Sewage	6	76	13	0		60	13	0
		Median	6	50	10	3.03		43.5	12.5	9.09
		Mean	6.75	59	12.125	3.40875		51	16.625	6.43875
	V6	Cat	6	37	3	12.12		52	3	12.12
		Dog	6	122	0	6.06		41	5	6.06
		Pet	12	84	21	3.03		66	13	21.21
		Cow	6	65	13	6.06		43	20	6.06
		Deer	3	105	49	0		51	20	6.06
		Ruminant	9	38	8	3.03		41	14	9.09
		Pig	6	83	40	0		129	62	0
		Sewage	6	138	76	0		125	106	0
		Median	6	83.5	17	3.03		51.5	17	6.06
		Mean	6.75	84	26.25	3.7875		68.5	30.375	7.575
