# Supplementary material for: Fecal source identification using random forest
Source: Microbiome. 2018 Oct 18;6:185. doi: 10.1186/s40168-018-0568-3 (PMC6194674; doi:10.1186/s40168-018-0568-3)
Supplement: Supplementary file 6 — Random forest predictions for the fecal-animal, sewage and freshwater samples using V6 classifiers built at the family level. This file contains the classifications of 48 samples using Bacteroidaceae, Lachnospiraceae, Prevotellaceae and Ruminococcaceae classifiers. (XLSX 29 kb) [file 40168_2018_568_MOESM6_ESM.xlsx]

## Sheet: Sheet1
Additional file 6 Random forest predictions for the fecal-animal, sewage and freshwater samples using V6 classifiers built at the family level†.
Unknown sample ID	Sample type	Main level of contamination††	Bacteroidaceae	Lachnospiraceae	Prevotellaceae	Ruminococcaceae
Cat_PU15	Fecal	-	Pet(a)	Cat(a)/Pet(a)	-	Cat(a)/Pet(a)
Cow_PU75	Fecal	-	Cow(a)/Ruminant(a)	Cow(a)/Ruminant(a)	Cow(a)/Ruminant(a)	Cow(a)/Ruminant(a)
Deer_PU11	Fecal	-	Deer(a)/Ruminant(a)	Deer(a)/Ruminant(a)	Deer(a)/Ruminant(a)	Deer(a)/Ruminant(a)
Dog_PU12	Fecal	-	Dog(a)/Pet(a)	Dog(c)/Pet(a)	-	Dog(a)/Pet(a)
Dog_PU17	Fecal	-	Cat(a)/Pet(a)	Dog(a)/Pet(a)	Pet(b)	Dog(a)/Pet(a)
Pig_PU156	Fecal	-	Pig(a)	Pig(a)	Pig(a)	Pig(a)
Pig_PU159	Fecal	-	Pig(a)	Pig(a)	Pig(a)	Pig(a)
Cow_PU70&Deer_PU91	Fecal	-	Cow(a)/Deer(a)/Ruminant(a)	Cow(a)/Deer(a)/Ruminant(a)	Cow(a)/Ruminant(a)	Cow(a)/Deer(a)/Ruminant(a)
Sewage_Duncansville_161	Sewage	-	Sewage(a)	Sewage(a)	Sewage(a)	Sewage(a)
Sewage_Duncansville_52	Sewage	-	Sewage(a)	Sewage(a)	Sewage(a)	Sewage(a)
Sewage_Milwaukee_JI199	Sewage	-	Sewage(a)	Sewage(a)	Ruminant(b)/Sewage(a)	Sewage(a)
Sewage_Milwaukee_SS200	Sewage	-	Sewage(a)	Sewage(a)	Sewage(a)	Sewage(a)
Sewage_ReusSpain_224	Sewage	-	Sewage(a)	Sewage(a)	Sewage(a)	Sewage(a)
Sewage_ReusSpain_80	Sewage	-	Sewage(a)	Sewage(a)	Sewage(a)	Sewage(a)
OtherSource_Goose_PU126	Fecal	-	Pet(a)	-	-	Pet(a)
OtherSource_Goose_PU97	Fecal	-	-	-	-	Dog(c)/Pet(a)
OtherSource_Rabbit_PU26	Fecal	-	-	-	Pet(c)	-
OtherSource_Rabbit_PU27	Fecal	-	-	-	-	-
OtherSource_Rabbit_PU9	Fecal	-	-	-	-	Dog(c)/Pet(b)
OtherSource_Raccoon_PU100	Fecal	-	Dog(a)/Pet(a)	-	Dog(c)	Dog(b)/Pet(c)
OtherSource_Raccoon_PU101	Fecal	-	-	-	Dog(a)/Pet(a)	Dog(a)/Pet(a)
OtherSource_Raccoon_PU102	Fecal	-	-	-	Pet(c)	Dog(a)/Pet(a)
OtherSource_Raccoon_PU52	Fecal	-	-	-	Dog(a)/Pet(a)	Dog(a)/Pet(a)
FMRMN73_092	Stormwater	HC	Sewage(a)	Sewage(a)	Sewage(a)	Sewage(a)
FMRMN73_29	Stormwater	HC	Sewage(a)	Sewage(a)	Sewage(c)	Sewage(a)
FMRHC33_42	Stormwater	HC	-	-	-	-
FMRMN60_100	Stormwater	HC	-	-	Dog(b)/Pet(a)	-
FMRMN29_108	Stormwater	HC	Sewage(b)	Sewage(a)	-	Sewage(a)
MKE_162	River	HC	-	-	-	Sewage(c)
MNE_163	River	HC	-	-	Ruminant(c)/Sewage(c)	-
KK_160	River	HC	-	-	Sewage(c)	-
MNE_159	River	HC	-	-	-	-
MKE_158	River	HC	-	-	-	-
Gap_51	Harbor	HC	Sewage(a)	Sewage(c)	Sewage(a)	Sewage(a)
Junction_54	Harbor	HC	Sewage(c)	-	Ruminant(c)	-
Gap_55	Harbor	HC	-	-	-	-
Junction_52	Harbor	HC	-	-	-	-
FMRMN53_26	Stormwater	NHC	-	-	-	-
SHC12A_10	Stormwater	NHC	-	-	-	-
SMN17A_20	Stormwater	NHC	-	-	Dog(c)/Pet(b)	-
FMRHC43_43	Stormwater	NHC	-	-	-	-
FMRHAC22_38	Stormwater	NHC	-	-	-	-
Gap_53	Harbor	NHC	-	-	-	-
1_mile	Lake	NC	-	-	-	-
2_miles	Lake	NC	-	-	-	-
DocIn_155	Lake	NC	-	-	-	-
DocMid_156	Lake	NC	-	-	-	-
DocOut_157	Lake	NC	-	-	-	-
†Letters in brackets represent the percentage of aggregation of the voting tree: (a) higher than 50%; (b) between 45 and 50%; (c) between 40 and 45%. ††HC: human contamination (fecal indicator bacteria detected and both human marker assays quantified); NHC: not human contaminated (fecal indicator detected and both human marker assays not quantified); NC: not fecal contaminated (fecal indicator no…
